# Supplementary material for: Data on solar sunburning ultraviolet (UVB) radiation at an urban Mediterranean climate
Source: Data Brief. 2017 Mar 11;11:597–600. doi: 10.1016/j.dib.2017.02.053 (PMC5358949; doi:10.1016/j.dib.2017.02.053)
Supplement: Supplementary file 2 — Supplementary material [file mmc2.xlsx]

## Sheet: QuestionnaireResponses(Table 2)
Participants	Site	Season	Date	Time (LST, GMT+03:00 July/October)	Gender	Age	SUV (MED/h)	Sun/Shade (Q1)	Hat (Q2)	Sunglasses (Q2)	Clothing color (Q3)	Visit duration (Q4)	Sunburn (Q5)	Part of the body sunburned (Q6)	Skin type (Q7)
1	Syntagma square	Summer	2010-07-15	16:45:00	Male	4	0.77	3	0	1	1	2	1	Hands	4
2	Syntagma square	Summer	2010-07-15	16:45:00	Female	4	0.87	3	1	1	2	3	1	Face	5
3	Syntagma square	Summer	2010-07-15	16:45:00		6	0.9		0	0	1	2	2	Entire body	1
4	Syntagma square	Summer	2010-07-15	16:45:00	Female	3	0.9	1	0	0	1	2	1	Entire body	5
5	Syntagma square	Summer	2010-07-15	16:48:00	Male	4	0.9		0	0	2	3	0	None	3
6	Syntagma square	Summer	2010-07-15	16:48:00	Male	6	0.9	1	0	0	1	4	2	Entire body	3
7	Syntagma square	Summer	2010-07-15	16:50:00	Male	3	0.87	1	0	1	1	5	0	None	6
8	Syntagma square	Summer	2010-07-15	16:50:00	Male	3	0.88	1	0	1	2	1	1	Entire body	5
9	Syntagma square	Summer	2010-07-15	16:50:00	Male	5	0.88	1	0	1	1	2	1	Hands	3
10	Syntagma square	Summer	2010-07-15	16:55:00	Male	3	0.77	0	0	0	1	1	0	None	3
11	Syntagma square	Summer	2010-07-15	16:55:00	Female	3	0.79	0	0	0		5	2	Entire body	1
12	Syntagma square	Summer	2010-07-15	16:55:00	Male	3	0.8	0	0	1	2	1	0	None	6
13	Syntagma square	Summer	2010-07-15	16:58:00	Male	7	1.1	1	0	0			1	Hands and Face	5
14	Syntagma square	Summer	2010-07-15	16:58:00	Male	4	1.1	1	0	1	1	4	1	Entire body	4
15	Syntagma square	Summer	2010-07-15	16:58:00	Female	4	1.1	1	0	0	2	4	2	Hands and Face	5
16	Syntagma square	Summer	2010-07-15	16:58:00	Male	6	1.1	1	0	0	1	4	2	Entire body	3
17	Syntagma square	Summer	2010-07-15	17:00:00	Female	5	0.27	1	0	1	1	1	2	Entire body	4
18	Syntagma square	Summer	2010-07-15	17:00:00	Male	5	0.84	1	0	1	1	1	2	Entire body	6
19	Syntagma square	Summer	2010-07-15	17:00:00	Male	3	0.84	0	0	0	1	1	0	None	5
20	Syntagma square	Summer	2010-07-15	17:00:00	Female	3	0.84	0	0	1	1	1	1	Hands	4
21	Syntagma square	Summer	2010-07-15	17:00:00	Male	4	1.1	1	0	0		3	0	None	3
22	Syntagma square	Summer	2010-07-15	17:00:00	Female	4	1.1	1	0	1	1	4	0	None	5
23	Syntagma square	Summer	2010-07-15	17:10:00	Female	4	0.57					1	0	None	4
24	Syntagma square	Summer	2010-07-15	17:10:00	Male	7	0.86	1	0	0		5	2	Entire body	5
25	Syntagma square	Summer	2010-07-15	17:10:00		4	0.86	1	1	1	2	5	2	Hands	3
26	Syntagma square	Summer	2010-07-15	17:10:00	Male	3	0.86	0	0	1	2	1	0	None	5
27	Syntagma square	Summer	2010-07-15	17:11:00	Male	4	0.94	1	1	1	2	5	2	Hands and Face	4
28	Syntagma square	Summer	2010-07-15	17:15:00	Female	3	0.86	0	0	1	2	1	0	None	4
29	Syntagma square	Summer	2010-07-15	17:15:00	Female	6	0.87	1	0	1	2	2	4	Entire body	2
30	Syntagma square	Summer	2010-07-15	17:15:00	Female	3	0.87	0	0	1	1	1	0	None	2
31	Syntagma square	Summer	2010-07-15	17:15:00	Male	6	0.88	1	0	1	2	1	2	Entire body	6
32	Syntagma square	Summer	2010-07-15	17:16:00	Male	4	0.75	1	1	0	2	1	0	None	4
33	Syntagma square	Summer	2010-07-15	17:18:00	Male	5	0.76	1	0	1	1	2	1	Face	1
34	Syntagma square	Summer	2010-07-15	17:20:00	Female	3	0.11	1	0	0	2	2	1	Entire body	4
35	Syntagma square	Summer	2010-07-15	17:20:00	Female	6	0.88		0	1	1	2	0	None	2
36	Syntagma square	Summer	2010-07-15	17:21:00	Female	5	0.75	1	0	0	2	1	0	None	2
37	Syntagma square	Summer	2010-07-15	17:24:00	Female	7	0.6	1	0	1	2	1	0	None	5
38	Syntagma square	Summer	2010-07-15	17:25:00	Female	6	0.56	1	0	0	1	2	1	Entire body	4
39	Syntagma square	Summer	2010-07-15	17:25:00	Male	2	0.56	0	0	0	1	1	0	None	5
40	Syntagma square	Summer	2010-07-15	17:29:00	Female	4	0.59	0	1	0		1	0	None	3
41	Syntagma square	Summer	2010-07-15	17:30:00	Male	4	0.41	1	1	1	1	2	0	None	3
42	Syntagma square	Summer	2010-07-15	17:30:00	Male	4	0.58	0	0	1	2	4	0	None	3
43	Syntagma square	Summer	2010-07-15	17:30:00	Male	4	0.59	1	0	0	1	1	0	None	5
44	Syntagma square	Summer	2010-07-15	17:30:00	Female	4	0.59	3	0	1	1	5	1	Hands	5
45	Syntagma square	Summer	2010-07-15	17:30:00	Male	3	0.59	1	0	0	1	2	1	Entire body	5
46	Syntagma square	Summer	2010-07-15	17:30:00	Female	4	0.59	3	0	0	1	1	3	Hands and Legs	5
47	Syntagma square	Summer	2010-07-15	17:30:00	Male	4	0.59	3	0	1	1	5	0	None	4
48	Syntagma square	Summer	2010-07-15	17:30:00	Female	4	0.59	3	0	0	2	5	2	Hands and Face	5
49	Syntagma square	Summer	2010-07-15	17:30:00	Male	6	0.6	1	0	0	1	5	2	Entire body	3
50	Syntagma square	Summer	2010-07-15	17:35:00	Female	4	0.6	0	0	1	2	1	2	Face	5
51	Syntagma square	Summer	2010-07-15	17:38:00	Male	3	0.58	1	0	1	2	2	0	None	6
52	Syntagma square	Summer	2010-07-15	17:38:00	Female	4	0.8	0	0	1	1	2	0	None	4
53	Syntagma square	Summer	2010-07-15	17:40:00	Female	4	0.8	0	0	1	1	2	0	None	3
54	Syntagma square	Summer	2010-07-15	17:41:00	Female	4	0.58	1	0	0	2	2	0	None	6
55	Syntagma square	Summer	2010-07-15	17:42:00	Female	4	0.58	1	0	1	2	2	2	Entire body	3
56	Syntagma square	Summer	2010-07-15	17:44:00	Female	7	0.58	1	0	1	2	2	0	None	6
57	Syntagma square	Summer	2010-07-15	17:45:00		6	0.58	1	0	1	2	2	0	None	6
58	Syntagma square	Summer	2010-07-15	17:47:00	Male	3	0.57	1	0	0	2	1	0	None	5
59	Syntagma square	Summer	2010-07-15	17:48:00	Male	3	0.58	1	0	1	2	1	0	None	6
60	Syntagma square	Summer	2010-07-15	17:50:00	Female	4	0.54	1	0	1	2	4	1	Entire body	5
61	Syntagma square	Summer	2010-07-15	17:50:00	Male	3	0.56	1	0	0	2	5	1	Entire body	6
62	Syntagma square	Summer	2010-07-15	17:50:00	Male	4	0.56	0	0	0	2	1	0	None	5
63	Syntagma square	Summer	2010-07-15	17:50:00	Female	5	0.56	3	0	0	2	1	1	Face	4
64	Syntagma square	Summer	2010-07-15	17:50:00	Female	4	0.76	1	0	1	1	1	1	Face	5
65	Syntagma square	Summer	2010-07-15	17:55:00	Female	3	0.53	0	0	1	2	1	0	None	4
66	Syntagma square	Summer	2010-07-15	17:55:00	Male	4	0.53	0	0	0	2	1	2	Hands	5
67	Syntagma square	Summer	2010-07-15	17:55:00	Female	4	0.53	1	0	1	1	1	1		5
68	Syntagma square	Summer	2010-07-15	17:55:00	Female	3	0.58	0	0	0	2	2	1	Hands	4
69	Syntagma square	Summer	2010-07-15	17:59:00	Female	3	0.53	0	0	0	1	1	1	Entire body	1
70	Syntagma square	Summer	2010-07-15	18:00:00	Male	4	0.46	1	0	1	1	5	1	Entire body	4
71	Syntagma square	Summer	2010-07-15	18:00:00	Female	4	0.46	1	0	0	2	5	2	Entire body	5
72	Syntagma square	Summer	2010-07-15	18:00:00	Male	5	0.46	1	0	0	1	5	1	Hands	3
73	Syntagma square	Summer	2010-07-15	18:00:00	Male	6	0.46	1	0	0	1	5	2	Entire body	3
74	Syntagma square	Summer	2010-07-15	18:00:00	Female	4	0.46	1	0	0	1	5	0	None	5
75	Syntagma square	Summer	2010-07-15	18:05:00	Male	4	0.44	1	0	0	1	3	3	Entire body	5
76	Syntagma square	Summer	2010-07-15	18:08:00	Female	4	0.42	1	0	1	2	1	2	Face	3
77	Syntagma square	Summer	2010-07-15	18:08:00	Male	4	0.46	1	0	0	2	4	0	None	3
78	Syntagma square	Summer	2010-07-15	18:09:00	Female	6	0.4	1	0	1	2	1	0	None	5
79	Syntagma square	Summer	2010-07-15	18:10:00	Female	4	0.4	0	0	1	1	1	2	Hands	6
80	Syntagma square	Summer	2010-07-15	18:10:00	Female	4	0.41	0	0	0	2	1	0	None	5
81	Syntagma square	Summer	2010-07-15	18:10:00	Female	3	0.44	1	0	1	1	2	2	Face	3
82	Syntagma square	Summer	2010-07-15	18:10:00	Male	5	0.44	1	0	0			2	Entire body	1
83	Syntagma square	Summer	2010-07-15	18:11:00	Male	4	0.4	1	0	0	2	2	0	None	3
84	Syntagma square	Summer	2010-07-15	18:12:00	Male	4	0.36	1	0	0	1	2	0	None	6
85	Syntagma square	Summer	2010-07-15	18:13:00	Female	2	0.38	1	0	0	2	3	0	None	6
86	Syntagma square	Summer	2010-07-15	18:15:00	Male	5	0.33	1	0	1	2	1	2	Entire body	3
87	Syntagma square	Summer	2010-07-15	18:15:00	Female	4	0.36	1	0	0	1	1	0	None	3
88	Syntagma square	Summer	2010-07-15	18:15:00	Male	6	0.36	1	0	1	1	5	0	None	3
89	Syntagma square	Summer	2010-07-15	18:17:00	Female	4	0.42	1	0	1	1	2	0	None	6
90	Syntagma square	Summer	2010-07-15	18:20:00	Female	2	0.35	0	0	0	1	1	0	None	6
91	Syntagma square	Summer	2010-07-15	18:22:00	Male	3	0.32	1	0	0	2	1	0	None	4
92	Syntagma square	Summer	2010-07-15	18:25:00	Male	2	0.29	0	0	1	1	1	1	Entire body	4
93	Syntagma square	Summer	2010-07-15	18:28:00	Female	2	0.33	1	0	0	1	1	1	Entire body	3
94	Syntagma square	Summer	2010-07-15	18:29:00	Male	3	0.33	0	0	0	1	1	1	Entire body	3
95	Syntagma square	Summer	2010-07-15	18:30:00	Male	6	0.28	1	0	0	1	5	2	Entire body	3
96	Syntagma square	Summer	2010-07-15	18:30:00	Male	4	0.29	1	0	1	2	1	1	Legs and Face	4
97	Syntagma square	Summer	2010-07-15	18:30:00	Male	5	0.29	1	0	0	2	1	0	None	4
98	Syntagma square	Summer	2010-07-15	18:30:00	Male	4	0.29	1	0	0	2	5	0	None	3
99	Syntagma square	Summer	2010-07-15	18:30:00	Male	4	0.29		0	0	1	5	1	Entire body	4
100	Syntagma square	Summer	2010-07-15	18:30:00	Female	4	0.29	1	0	0	1	5	0	None	5
101	Syntagma square	Summer	2010-07-15	18:30:00	Female	4	0.3	0	0	1	1	1	0	None	6
102	Syntagma square	Summer	2010-07-15	18:32:00	Male	4	0.25	1	0	1	2	1	1	Face	4
103	Syntagma square	Summer	2010-07-15	18:35:00	Female	4	0.28	1	0	0	2	5	2	Face	5
104	Syntagma square	Summer	2010-07-15	18:35:00	Male	5	0.28	1	0	0	1	5	1	Hands	3
105	Syntagma square	Summer	2010-07-15	18:38:00	Female	8	0.26	1	0	0	2	1	0	None	2
106	Syntagma square	Summer	2010-07-15	18:40:00	Female	4	0.26	1	0	1	2	2	0	None	4
107	Syntagma square	Summer	2010-07-15	18:40:00	Female	4	0.26	1	0	0	2	1	0	None	3
108	Syntagma square	Summer	2010-07-15	18:40:00	Male	3	0.26	1	0	0	2	2	0	None	6
109	Syntagma square	Summer	2010-07-15	18:44:00	Male	3	0.22	1	0	0	2	1	4	Entire body	2
110	Syntagma square	Summer	2010-07-15	18:48:00	Male	4	0.23	1	0	1	2	1	1	Hands and Legs	6
111	Syntagma square	Summer	2010-07-15	18:50:00	Female	4	0.19	1	0	1	2	1	1	Hands	4
112	Syntagma square	Summer	2010-07-15	18:50:00	Female	3	0.22	1	0	1	2	2	0	None	3
113	Syntagma square	Summer	2010-07-15	18:55:00	Female	4	0.18	0	0	1	1	1	1	Hands	3
114	Syntagma square	Summer	2010-07-15	18:55:00	Male	3	0.18		0	0	2	1	0	None	3
115	Syntagma square	Summer	2010-07-15	18:55:00	Male	4	0.2	1	0	0	2	2	1	Face	5
116	Syntagma square	Summer	2010-07-15	18:55:00	Male	4	0.2	1	0	1	1	1	2		2
117	Syntagma square	Summer	2010-07-15	19:00:00	Male	4	0.08	1	0	1	1	5	0	None	4
118	Syntagma square	Summer	2010-07-15	19:00:00	Female	4	0.16	1	0	0	2	5	1	Face	5
119	Syntagma square	Summer	2010-07-15	19:00:00	Male	5	0.16	2	0	0	1	5	1	Hands	3
120	Syntagma square	Summer	2010-07-15	19:00:00	Female	3	0.18	1	0	0	2	1	0	None	3
121	Syntagma square	Summer	2010-07-15	19:00:00	Female	5	0.18	1	0	1	1	2	0	None	4
122	Syntagma square	Summer	2010-07-15	19:00:00	Female	3	0.18	1	0	1	2	2	0	None	3
123	Syntagma square	Summer	2010-07-15	19:00:00	Male	6	0.18	1	0	0	1	5	2	Entire body	3
124	Syntagma square	Summer	2010-07-15	19:00:00	Female	4	0.18	2	0	0	1	5	0	None	5
125	Syntagma square	Summer	2010-07-15	19:02:00	Male	4	0.18	0	0	1	2	5	0	None	3
126	Syntagma square	Summer	2010-07-15	19:03:00	Male	4	0.18	1	0	1	2	1	1	Entire body	4
127	Syntagma square	Summer	2010-07-15	19:07:00	Male	5	0.14	1	0	0	2	2	0	None	3
128	Syntagma square	Summer	2010-07-15	19:08:00	Male	8	0.12	1	0	0	2	4	0	None	4
129	Syntagma square	Summer	2010-07-15	19:09:00	Female	4	0.14	1	0	0	1	1	1	Hands and Face	3
130	Syntagma square	Summer	2010-07-15	19:10:00	Female	6	0.14	1	0	0	2	1	0	None	5
131	Syntagma square	Summer	2010-07-15	19:14:00	Male	3	0.13		0	1	1	1	2	Entire body	5
132	Syntagma square	Summer	2010-07-15	19:15:00	Male	4	0.11	1	0	1	1	2	3	Face	3
133	Syntagma square	Summer	2010-07-15	19:15:00	Female	3	0.12	1	0	1	1	1	2	Face	3
134	Syntagma square	Summer	2010-07-15	19:15:00	Female	4	0.12	1	0	1	2	1	2	Entire body	3
135	Syntagma square	Summer	2010-07-15	19:15:00	Male	4	0.13	1	0	0		3	0	None	4
136	Syntagma square	Summer	2010-07-15	19:20:00	Male	5	0.12	1	0	0	2	1	1	Entire body	5
137	Syntagma square	Summer	2010-07-15	19:21:00	Male	6	0.08	1	0	0	1	5	2	Entire body	3
138	Syntagma square	Summer	2010-07-15	19:26:00	Female	4	0.08	1	0	0	2	5	1	Hands and Face	5
139	Syntagma square	Summer	2010-07-15	19:30:00	Male	3	0.05	1	0	1	2	1	1	Hands and Face	6
140	Syntagma square	Summer	2010-07-15	19:30:00	Male	4	0.08	0	0	1	2	5	0	None	3
141	Syntagma square	Summer	2010-07-15	19:30:00	Male	4	0.08	1	0	1	1	5	0	None	4
142	Syntagma square	Summer	2010-07-15	19:30:00	Male	5	0.08	2	0	0	1	5	1	Hands	3
143	Syntagma square	Summer	2010-07-15	19:30:00	Female	4	0.08	1	0	0	1	5	0	None	5
144	Syntagma square	Summer	2010-07-15	19:30:00	Female	3	0.7	1	0	0	1	2	1	Hands and Face	5
145	Ermou street	Summer	2010-07-16	15:58:00	Female	3	0.02					4	0	None	4
146	Ermou street	Summer	2010-07-16	16:15:00	Female	4	0.76	2	0	1	2	5	2	Entire body	5
147	Ermou street	Summer	2010-07-16	16:16:00	Male	5	0.7	1	0	1	2	5	1	Entire body	6
148	Ermou street	Summer	2010-07-16	16:25:00	Male	4	0.75	1	0	0	1	5	4		2
149	Ermou street	Summer	2010-07-16	16:25:00	Male	4	0.76	2	0	0		1	0	None	4
150	Ermou street	Summer	2010-07-16	16:28:00	Male	4	0.7	2	0	1	1	1	0	None	4
151	Ermou street	Summer	2010-07-16	16:28:00	Male	4	0.7	1	0	1	1	2	0	None	3
152	Ermou street	Summer	2010-07-16	16:28:00	Male	5	0.73		0	0	1	2	0	None	3
153	Ermou street	Summer	2010-07-16	16:28:00	Female	4	0.73	2	0	0	1	3	1	Face	5
154	Ermou street	Summer	2010-07-16	16:28:00	Female	4	0.73	1	0	1	1	3	0	None	5
155	Ermou street	Summer	2010-07-16	16:28:00	Male	6	0.73	2	0	0	1	3	2	Entire body	3
156	Ermou street	Summer	2010-07-16	16:30:00	Male	5	0.5	1	0	1	2	5	0	None	1
157	Ermou street	Summer	2010-07-16	16:35:00	Male	7	0.67	1	0	0		5	0	None	4
158	Ermou street	Summer	2010-07-16	16:36:00	Female	6	0.67	2	0	0	1	3	0	None	6
159	Ermou street	Summer	2010-07-16	16:37:00	Male	4	0.68	1	0	1	2	5	2	Face	5
160	Ermou street	Summer	2010-07-16	16:38:00	Male	4	0.78	1	0	0		5	2	Face	3
161	Ermou street	Summer	2010-07-16	16:39:00	Female	3	0.68	1	0	1	1	5	0	None	3
162	Ermou street	Summer	2010-07-16	16:40:00	Male	4	0.5	2	0	0	2	5	0	None	4
163	Ermou street	Summer	2010-07-16	16:40:00	Male	4	0.68	2	0	1	2	5	0	None	6
164	Ermou street	Summer	2010-07-16	16:42:00	Female	3	0.18	1	0	0	2	5	0	None	2
165	Ermou street	Summer	2010-07-16	16:43:00	Male	4	0.5	2	0	1	2	5	2	Face	2
166	Ermou street	Summer	2010-07-16	16:44:00	Male	4	0.5	2	0	0	2	5	0	None	5
167	Ermou street	Summer	2010-07-16	16:45:00	Male	3	0.5	2	0	1	2	5	0	None	3
168	Ermou street	Summer	2010-07-16	16:50:00	Female	6	0.58	1	0	0	1	1	2	Entire body	5
169	Ermou street	Summer	2010-07-16	16:50:00	Female	4	0.59	2	0	0	2	1	0	None	5
170	Ermou street	Summer	2010-07-16	16:50:00	Female	4	0.59		0	0	1	5	0	None	3
171	Ermou street	Summer	2010-07-16	16:50:00	Male	4	0.59	1	0	0	1	2	1	Face	5
172	Ermou street	Summer	2010-07-16	16:50:00	Male	5	0.68	1	0	0		1	2	Entire body	3
173	Ermou street	Summer	2010-07-16	16:55:00	Male	5	0.14	2	0	0	2	3	0	None	5
174	Ermou street	Summer	2010-07-16	16:55:00	Female	4	0.58	2	0	1	1	5	1	Face	2
175	Ermou street	Summer	2010-07-16	16:57:00	Female	4	0.59	1	0	1	2	5	0	None	6
176	Ermou street	Summer	2010-07-16	17:00:00	Male	5	0.53	2	0	0	1	4	0	None	3
177	Ermou street	Summer	2010-07-16	17:00:00	Male	4	0.54	2	0	1	1	3	0	None	3
178	Ermou street	Summer	2010-07-16	17:00:00	Female	4	0.54	1	0	1	1	5	0	None	5
179	Ermou street	Summer	2010-07-16	17:00:00	Female	4	0.56	2	0	0	1	4	0	None	5
180	Ermou street	Summer	2010-07-16	17:00:00	Male	6	0.58	2	0	0	1	5	2	Entire body	3
181	Ermou street	Summer	2010-07-16	17:02:00	Female	3	0.53	2	0	1	1	5	1	Hands	3
182	Ermou street	Summer	2010-07-16	17:03:00	Female	3	0.56	2	0	0	1	5	0	None	6
183	Ermou street	Summer	2010-07-16	17:04:00	Male	4	0.56	2	0	1	1	4	0	None	4
184	Ermou street	Summer	2010-07-16	17:05:00	Male	4	0.55					5	0	None	3
185	Ermou street	Summer	2010-07-16	17:06:00	Female	5	0.53	2	0	0	2	5	0	None	3
186	Ermou street	Summer	2010-07-16	17:08:00	Female	5	0.54	2	0	1	1	1	1	Face	4
187	Ermou street	Summer	2010-07-16	17:09:00	Male	6	0.52		0	0	2	5	0	None	2
188	Ermou street	Summer	2010-07-16	17:10:00	Female	3	0.5	1	0	0	1	1	0	None	5
189	Ermou street	Summer	2010-07-16	17:14:00	Female	4	0.5		0	1	2	1	0	None	2
190	Ermou street	Summer	2010-07-16	17:14:00	Male	3	0.52	2	0	0	2	1	0	None	5
191	Ermou street	Summer	2010-07-16	17:15:00	Female	4	0.49	1	0	1	2	5	1		5
192	Ermou street	Summer	2010-07-16	17:15:00	Male	7	0.52	1	0	1	2	5	0	None	3
193	Ermou street	Summer	2010-07-16	17:18:00	Female	4	0.23	0	0	0	1	5	2	Hands and Face	5
194	Ermou street	Summer	2010-07-16	17:18:00	Male	4	0.23	0	0	1	1	5	2	Face	4
195	Ermou street	Summer	2010-07-16	17:19:00	Female	6	0.47	1	0	0	2	1	0	None	5
196	Ermou street	Summer	2010-07-16	17:19:00	Female	4	0.49	2	0	1	2	4	0	None	3
197	Ermou street	Summer	2010-07-16	17:20:00	Male	4	0.14	2	0	1	1	5	0	None	3
198	Ermou street	Summer	2010-07-16	17:20:00	Male	1	0.47	1	0	0		5	0	None	6
199	Ermou street	Summer	2010-07-16	17:20:00	Male	4	0.49	2	0	0	2	2	0	None	3
200	Ermou street	Summer	2010-07-16	17:22:00	Male	4	0.46	2	0	1	2	2	0	None	3
201	Ermou street	Summer	2010-07-16	17:22:00	Female	2	0.46	2	0	0	1	5	0	None	5
202	Ermou street	Summer	2010-07-16	17:27:00	Female	2	0.46	2	0	0	1	5	0	None	2
203	Ermou street	Summer	2010-07-16	17:29:00	Female	4	0.43	2	0	0	1	5	0	None	5
204	Ermou street	Summer	2010-07-16	17:29:00	Male	4	0.43	2	0	1	1	5	0	None	4
205	Ermou street	Summer	2010-07-16	17:29:00	Male	4	0.43	2	0	1	1	4	0	None	3
206	Ermou street	Summer	2010-07-16	17:29:00	Female	4	0.43	1	0	1	1	5	0	None	5
207	Ermou street	Summer	2010-07-16	17:29:00	Male	5	0.45	2	0	0	1	5	0	None	3
208	Ermou street	Summer	2010-07-16	17:29:00	Male	6	0.45	2	0	0	1	5	2	Entire body	3
209	Ermou street	Summer	2010-07-16	17:30:00	Female	5	0.45					5	2	Entire body	2
210	Ermou street	Summer	2010-07-16	17:35:00	Male	3	0.23		0	0	2	5	0	None	5
211	Ermou street	Summer	2010-07-16	17:35:00	Male	6	0.43	1	0	0	1	1	0	None	3
212	Ermou street	Summer	2010-07-16	17:40:00	Male	2	0.22		0	0	2	3	0	None	6
213	Ermou street	Summer	2010-07-16	17:40:00	Male	2	0.22		0	0	2	3	0	None	6
214	Ermou street	Summer	2010-07-16	17:40:00	Male	2	0.22		0	0	2	3	0	None	6
215	Ermou street	Summer	2010-07-16	17:41:00	Female	4	0.22	2	0	1	2	1	0	None	1
216	Ermou street	Summer	2010-07-16	17:43:00	Female	3	0.22	2	0	0	1	2	0	None	3
217	Ermou street	Summer	2010-07-16	17:50:00	Female	5	0.2		0	0	1	2	0	None	4
218	Ermou street	Summer	2010-07-16	17:50:00	Female	4	0.2	2	0	1	1	1	0	None	4
219	Ermou street	Summer	2010-07-16	17:50:00	Male	7	0.21	1	0	0	2	5	0	None	6
220	Ermou street	Summer	2010-07-16	17:50:00	Male	4	0.21	2	0	0	2	3	0	None	5
221	Ermou street	Summer	2010-07-16	17:50:00	Female	6	0.62	1	0	1	2	3	3	Entire body	5
222	Ermou street	Summer	2010-07-16	17:51:00	Male	7	0.2	2	1	0	1	1	1	Hands and Legs	5
223	Ermou street	Summer	2010-07-16	17:55:00		7	0.19		0	1	2	5	1	Face	4
224	Ermou street	Summer	2010-07-16	17:55:00	Female	4	0.19	2	0	0	1	2	0	None	3
225	Ermou street	Summer	2010-07-16	17:55:00	Male	7	0.59	1	0	0	1	4	1	Entire body	5
226	Ermou street	Summer	2010-07-16	17:55:00	Male	8	0.59		0	1	2	1	1		6
227	Ermou street	Summer	2010-07-16	17:57:00	Female	4	0.59	2	0	1	1	5	4	Entire body	5
228	Ermou street	Summer	2010-07-16	17:59:00	Female	8	0.18	2	0	1	2	5	2	Entire body	5
229	Ermou street	Summer	2010-07-16	17:59:00	Male	6	0.18	2	0	0	1	4	0	None	3
230	Ermou street	Summer	2010-07-16	18:00:00	Male	4	0.15	1	0	1	1	5	0	None	3
231	Ermou street	Summer	2010-07-16	18:00:00	Male	4	0.17	2	0	1	1	5	0	None	4
232	Ermou street	Summer	2010-07-16	18:00:00	Female	4	0.17	1	0	1	1	5	0	None	5
233	Ermou street	Summer	2010-07-16	18:00:00	Male	6	0.17	2	0	0	1	5	2	Entire body	3
234	Ermou street	Summer	2010-07-16	18:02:00	Female	4	0.17	2	0	0	1	5	0	None	5
235	Ermou street	Summer	2010-07-16	18:04:00	Male	6	0.16	2	0	0	2	1	0	None	5
236	Ermou street	Summer	2010-07-16	18:04:00	Male	5	0.17	1	0	0	1	5	0	None	3
237	Ermou street	Summer	2010-07-16	18:05:00	Male	3	0.15	2	0	0	2	1	0	None	4
238	Ermou street	Summer	2010-07-16	18:09:00	Female	4	0.17	2	0	1	1	1	0	None	5
239	Ermou street	Summer	2010-07-16	18:10:00	Female	4	0.17	2	0	1	1	5	0	None	5
240	Ermou street	Summer	2010-07-16	18:10:00	Female	6	0.43	1	0	1	1	1	0	None	5
241	Ermou street	Summer	2010-07-16	18:15:00	Female	4	0.23	1	0	1	1	5	2		5
242	Ermou street	Summer	2010-07-16	18:20:00	Female	2	0.16	0	0	0	2	5	0	None	5
243	Ermou street	Summer	2010-07-16	18:20:00	Female	2	0.17	0	0	0	1	5	1	Hands	5
244	Ermou street	Summer	2010-07-16	18:20:00	Male	4	0.23	2	0	1	1	2	2	Hands and Face	5
245	Ermou street	Summer	2010-07-16	18:20:00	Male	6	0.23	0	0	1	1	5	2	Entire body	3
246	Ermou street	Summer	2010-07-16	18:25:00	Male	3	0.16	0	0	0	2	3	0	None	3
247	Ermou street	Summer	2010-07-16	18:26:00	Male	3	0.16	2	0	1	2	5	2	Legs	5
248	Ermou street	Summer	2010-07-16	18:26:00	Female	6	0.17	1	0	1	1	4	2	Face	2
249	Ermou street	Summer	2010-07-16	18:30:00	Male	7	0.17		0	0	2	5	0	None
250	Ermou street	Summer	2010-07-16	18:34:00	Male	4	0.21	2	0	1	1	5	0	None	4
251	Ermou street	Summer	2010-07-16	18:34:00	Female	4	0.21		0	1	1	5	0	None	5
252	Ermou street	Summer	2010-07-16	18:34:00	Male	5	0.67	2	0	0	1	5	0	None	3
253	Ermou street	Summer	2010-07-16	18:34:00	Female	4	0.67	2	0	0	1	5	0	None	5
254	Ermou street	Summer	2010-07-16	18:35:00	Male	7	0.21		0	0	1	2	0	None	4
255	Ermou street	Summer	2010-07-16	18:36:00	Male	6	0.2	2	0	1	1	5	2	Entire body	3
256	Ermou street	Summer	2010-07-16	18:36:00	Male	4	0.26	1	0	1	1	5	0	None	3
257	Ermou street	Summer	2010-07-16	18:40:00	Female	3	0.19	2	0	0		5	0	None	5
258	Ermou street	Summer	2010-07-16	18:40:00	Female	3	0.2	1	0	0	2	5	0	None	5
259	Ermou street	Summer	2010-07-16	18:42:00	Male	3	0.17	2	0	0	2	1	0	None	5
260	Ermou street	Summer	2010-07-16	18:44:00	Male	4	0.17	2	0	0	1	4	1	Face	3
261	Ermou street	Summer	2010-07-16	18:44:00	Female	3	0.18					2	0	None	3
262	Ermou street	Summer	2010-07-16	18:46:00	Female	3	0.17	2	0	1	2	5	1	None	5
263	Ermou street	Summer	2010-07-16	18:47:00	Female	5	0.14	2	0	1	1	5	1	Face	3
264	Ermou street	Summer	2010-07-16	18:50:00		4	0.17	2	0	1	1	2	0	None	4
265	Ermou street	Summer	2010-07-16	18:53:00	Male	3	0.15	1	0	0	1	4	1	Face	5
266	Ermou street	Summer	2010-07-16	18:55:00	Male	5	0.14	2	0	1	1	1	0	None	5
267	Ermou street	Summer	2010-07-16	18:57:00	Male	3	0.14	2	0	1	1	4	0	None	5
268	Ermou street	Summer	2010-07-16	18:58:00	Female	4	0.14	2	0	0	1	5	1	Hands and Face	5
269	Ermou street	Summer	2010-07-16	18:58:00	Male	4	0.14	2	0	1	1	5	0	None	4
270	Ermou street	Summer	2010-07-16	18:58:00	Male	4	0.14	2	0	1	1	5	0	None	3
271	Ermou street	Summer	2010-07-16	18:58:00	Female	4	0.14		0	1	1	5	0	None	5
272	Ermou street	Summer	2010-07-16	18:58:00	Male	6	0.14	2	0	1	1	5	2	Entire body	3
273	Ermou street	Summer	2010-07-16	18:58:00	Female	4	0.22	2	0	0	2	1	1	Hands	3
274	Ermou street	Summer	2010-07-16	19:03:00	Female	3	0.12	2	0	0	2	4	2	Entire body	1
275	Ermou street	Summer	2010-07-16	19:05:00	Male	4	0.11	2	0	0		2	0	None	6
276	Ermou street	Summer	2010-07-16	19:05:00	Male	3	0.12		0	0	2	4	0	None	5
277	Ermou street	Summer	2010-07-16	19:07:00	Female	3	0.11	2	0	0	1	5	0	None	5
278	Ermou street	Summer	2010-07-16	19:10:00	Female	3	0.11	2	0	1	1	5	2	Entire body	6
279	Ermou street	Summer	2010-07-16	19:12:00	Male	3	0.09	2	0	0	1	2	0	None	3
280	Ermou street	Summer	2010-07-16	19:15:00	Female	3	0.09	2	0	0	1	3	0	None	4
281	Ermou street	Summer	2010-07-16	19:15:00	Female	5	0.1		0	0	1	5	1	Entire body	4
282	Ermou street	Summer	2010-07-16	19:18:00	Male	5	0.08	2	0	0	1	5	1	Hands and Face	4
283	Ermou street	Summer	2010-07-16	19:19:00	Female	4	0.08	2	0	1	2	2	0	None	4
284	Ermou street	Summer	2010-07-16	19:20:00	Male	5	0.08	1	0	0	2	5	0	None	6
285	Ermou street	Summer	2010-07-16	19:20:00	Male	6	0.08	2	0	0	1	1	0	None	5
286	Ermou street	Summer	2010-07-16	19:25:00	Male	5	0.07		0	0	1	2	2	Face	4
287	Ermou street	Summer	2010-07-16	19:25:00	Male	3	0.08	2	0	1	1	4	0	None	4
288	Ermou street	Summer	2010-07-16	19:27:00	Male	3	0.06	2	0	1	1	1	0	None	2
289	Ermou street	Summer	2010-07-16	19:28:00	Male	8	0.06	2	0	1	1	5	0	None	3
290	Ermou street	Summer	2010-07-16	19:30:00	Female	3	0.06	2	0	1	1	1	0	None	5
291	Ermou street	Summer	2010-07-16	19:30:00	Female	2	0.06	1	0	0	1	4	2	Face	6
292	Ermou street	Summer	2010-07-16	19:30:00	Female	2	0.06	2	0	1	1	4	2	Hands	3
293	Ermou street	Summer	2010-07-16	19:30:00	Male	6	0.06	2	0	1	1	5	2	Entire body	3
294	Ermou street	Summer	2010-07-16	19:30:00	Female	3	0.08	1	0	0	1	5	0	None	4
295	Ermou street	Summer	2010-07-16	19:32:00	Male	5	0.06	2	0	0	2	2	2	Entire body	5
296	Ermou street	Summer	2010-07-16	19:34:00	Male	4	0.06	2	0	0	1	5	0	None	5
297	Ermou street	Summer	2010-07-16	19:35:00	Male	4	0.05	2	0	1	1	5	0	None	4
298	Ermou street	Summer	2010-07-16	19:35:00	Female	2	0.06	2	0	0	2	4	1	Face	3
299	Ermou street	Summer	2010-07-16	19:35:00	Female	4	0.2	1	0	1	1	5	0	None	5
300	Ermou street	Summer	2010-07-16	19:35:00	Male	4	0.86	2	0	1	1	5	0	None	3
301	Ermou street	Summer	2010-07-16	19:37:00	Female	4	0.06	2	0	0	1	5	1	Hands and Face	5
302	Ermou street	Summer	2010-07-16	19:50:00	Male	3	0.12				1	2	1		3
303	Ermou street	Summer	2010-07-16	19:52:00	Male	3	0.03	2	0	0	2	5	0	None	3
304	Ermou street	Summer	2010-07-16	19:55:00	Female	3	0.03	2	0	1	2	4	0	None	5
305	Ermou street	Summer	2010-07-16	19:55:00	Male	3	0.03	2	0	1	2	5	0	None	5
306	Ermou street	Summer	2010-07-16	19:56:00	Female	4	0.03	2	0	0	1	5	1	Hands and Face	5
307	Ermou street	Summer	2010-07-16	19:56:00	Female	4	0.03	2	0	1	1	5	0	None	5
308	Ermou street	Summer	2010-07-16	19:56:00	Male	6	0.03	2	0	0	1	5	2	Entire body	3
309	Ermou street	Summer	2010-07-16	20:00:00	Female	4	0.02	2	0	1	1	4	0	None	3
310	Ermou street	Summer	2010-07-16	20:01:00	Male	4	0.02	1	0	0	1	5	0	None	3
311	Ermou street	Summer	2010-07-16	20:01:00	Male	4	0.02	2	0	1	1	5	0	None	4
312	Ermou street	Summer	2010-07-16	20:05:00	Male	4	0.02	2	0	0	1	1	4	Hands and Face	1
313	Ermou street	Summer	2010-07-16	20:05:00	Male	4	0.02	2	0	0	2	1	0	None	4
314	Ermou street	Summer	2010-07-16	20:08:00	Male	4	0.02	2	0	1	2	5	0	None	4
315	Ermou street	Summer	2010-07-16	20:10:00	Female	4	0.02		0	0	2	1	0	None	4
316	Ermou street	Summer	2010-07-16	20:15:00	Female	3	0.02	2	0	0	1	4	0	None	6
317	Ermou street	Summer	2010-07-16	20:17:00	Female	3	0.02	2	0	0	2	4	0	None	6
318	Ermou street	Summer	2010-07-16	20:18:00	Male	8	0.01	2	0	0	1	1	0	None	3
319	Ermou street	Summer	2010-07-16	20:23:00	Female	2	0.01	2	0	0	2	5	0	None	6
320	Ermou street	Summer	2010-07-16	20:30:00	Male	4	0.01	2	0	1	1	5	0	None	4
321	Flisvos coast	Summer	2010-07-17	19:13:00	Female	4	0.14	1	0	1	2	3	0	None	3
322	Flisvos coast	Summer	2010-07-17	19:14:00	Female	5	0.01		0	1	2	1	0	None	2
323	Flisvos coast	Summer	2010-07-17	19:15:00	Male	8	0.12	1	0	0	1	3	0	None	3
324	Flisvos coast	Summer	2010-07-17	19:15:00	Male	4	0.15		0	0	1	5	0	None	3
325	Flisvos coast	Summer	2010-07-17	19:19:00		5	0.13	1	0	0	1	1	0	None	3
326	Flisvos coast	Summer	2010-07-17	19:35:00	Male	5	0.08	2	1	1	2	5	0	None	5
327	Flisvos coast	Summer	2010-07-17	19:40:00	Male	5	0.08	2	1	0	2	5	0	None	4
328	Flisvos coast	Summer	2010-07-17	19:50:00	Male	4	0.06	1	0	0	1	3	0	None	4
329	Flisvos coast	Summer	2010-07-17	19:54:00	Male	6	0.05	1	0	1	1	1	0	None	6
330	Flisvos coast	Summer	2010-07-17	19:55:00	Male	5	0.05	1	0	0	1	3	0	None	5
331	Flisvos coast	Summer	2010-07-17	19:55:00	Male	5	0.05	1	0	1	2	2	0	None	3
332	Flisvos coast	Summer	2010-07-17	19:56:00	Female	4	0.04	1	0	0	2	5	1	Hands and Face	5
333	Flisvos coast	Summer	2010-07-17	19:56:00	Female	4	0.04	1	0	0	1	5	0	None	3
334	Flisvos coast	Summer	2010-07-17	19:56:00	Male	4	0.04	1	0	1	2	5	0	None	4
335	Flisvos coast	Summer	2010-07-17	19:56:00	Male	6	0.4	1	0	1	1	5	2	Entire body	3
336	Flisvos coast	Summer	2010-07-17	20:05:00	Female	2	0.02	0	0	0	1	5	0	None	6
337	Flisvos coast	Summer	2010-07-17	20:07:00	Male	2	0.03	0	0	0	2	5	0	None	5
338	Flisvos coast	Summer	2010-07-17	20:08:00	Male	2	0.02	0	0	0	1	5	0	None	5
339	Flisvos coast	Summer	2010-07-17	20:10:00	Female	2	0.02	0	0	0	1	5	0	None	5
340	Flisvos coast	Summer	2010-07-17	20:10:00	Male	2	0.02	0	0	0	1	5	0	None	2
341	Flisvos coast	Summer	2010-07-17	20:10:00	Female	2	0.03	0	0	0	1	5	2	Entire body	3
342	Flisvos coast	Summer	2010-07-17	20:11:00	Male	2	0.02	0	0	0	1	5	0	None	4
343	Flisvos coast	Summer	2010-07-17	20:15:00	Male	6	0.02	0	0	1	2	5	0	None	4
344	Flisvos coast	Summer	2010-07-17	20:20:00	Male	5	0.01	0	0	0	1	3	0	None	4
346	Flisvos coast	Summer	2010-07-18	11:33:00	Female	5	2.5	0	0	1	1	5	3	Face	3
347	Flisvos coast	Summer	2010-07-18	11:35:00	Male	4	2.46	2	1	1	1	3	2	Entire body	4
348	Flisvos coast	Summer	2010-07-18	11:35:00	Male	4	2.46	0	0	1	1	3	0	None	3
349	Flisvos coast	Summer	2010-07-18	11:35:00	Female	4	2.46	0	0	1	2	3	2	Entire body	5
350	Flisvos coast	Summer	2010-07-18	11:35:00	Female	4	2.46	0	1	1	1	4	3	Hands	5
351	Flisvos coast	Summer	2010-07-18	11:35:00	Male	6	2.46	0	0	1	1	2	2	Entire body	3
352	Flisvos coast	Summer	2010-07-18	11:42:00	Male	3	1.1	0	0	1	1	3	1	Hands	4
353	Flisvos coast	Summer	2010-07-18	11:43:00	Male	6	2.6	0	0	1		5	1	Entire body	3
354	Flisvos coast	Summer	2010-07-18	11:43:00	Female	7	2.74	0	0	1	1	5	0	None	6
355	Flisvos coast	Summer	2010-07-18	11:47:00	Male	5	1.28	2	0	0	1	5	0	None	6
356	Flisvos coast	Summer	2010-07-18	11:50:00	Male	5	3.08	1	0	1	2	5	3	Hands and Face	5
357	Flisvos coast	Summer	2010-07-18	11:57:00	Male	2	2.95	0	0	1	1	1	0	None	3
358	Flisvos coast	Summer	2010-07-18	11:57:00	Female	2	2.95	0	0	0	2	1	1	Hands	5
359	Flisvos coast	Summer	2010-07-18	12:00:00	Female	4	3.09	0	0	0	2	5	3	Hands and Face	5
360	Flisvos coast	Summer	2010-07-18	12:00:00	Male	4	3.12	0	1	1	1	4	3	Entire body	4
361	Flisvos coast	Summer	2010-07-18	12:00:00	Male	4	3.12	0	0	1	1	4	1	Hands	3
362	Flisvos coast	Summer	2010-07-18	12:00:00	Female	4	3.12	0	1	1	1	5	4	Entire body	5
363	Flisvos coast	Summer	2010-07-18	12:00:00	Male	6	3.15	0	0	1	1	5	2	Entire body	3
364	Flisvos coast	Summer	2010-07-18	12:01:00	Female	3	3.14	0	0	0		2	1	Face	5
365	Flisvos coast	Summer	2010-07-18	12:02:00	Female	3	3.11	0	0	0	2	1	2	Entire body	1
366	Flisvos coast	Summer	2010-07-18	12:06:00	Male	2	2.46	2	0	0		1	1	Hands	5
367	Flisvos coast	Summer	2010-07-18	12:07:00	Female	2	3.13	1	0	0	1	1	1	Face	5
368	Flisvos coast	Summer	2010-07-18	12:10:00	Female	6	2.9	1	0	0	2	5	0	None	3
369	Flisvos coast	Summer	2010-07-18	12:10:00	Female	7	2.9	2	0	1	1	4	0	None	3
370	Flisvos coast	Summer	2010-07-18	12:10:00		2	3.19	0	0	1	1	1	0	None	3
371	Flisvos coast	Summer	2010-07-18	12:20:00	Male	4	3	0	0	0	2	5	0	None	4
372	Flisvos coast	Summer	2010-07-18	12:20:00	Female	3	3	2	0	0	2	1	0	None	5
373	Flisvos coast	Summer	2010-07-18	12:20:00	Female	3	3.01	2	0	0	2	1	2	Legs and Face	4
374	Flisvos coast	Summer	2010-07-18	12:20:00	Male	4	3.02	1	1	0	2	3	4	Hands and Face	2
375	Flisvos coast	Summer	2010-07-18	12:20:00		7	3.04	0	0	0	2	4	0	None	6
376	Flisvos coast	Summer	2010-07-18	12:20:00	Male	4	3.12	0	0	1	1	5	0	None	3
377	Flisvos coast	Summer	2010-07-18	12:25:00	Male	4	3.02	2	0	1	2	5	3	Hands and Face	2
378	Flisvos coast	Summer	2010-07-18	12:25:00	Male	4	3.06	0	0	1	1	1	2	Face	4
379	Flisvos coast	Summer	2010-07-18	12:26:00	Male	6	3.05	0	0	1	1	5	2	Entire body	3
380	Flisvos coast	Summer	2010-07-18	12:26:00	Female	4	3.12	0	1	1	1	5	4	Entire body	5
381	Flisvos coast	Summer	2010-07-18	12:26:00	Female	4	3.4	0	0	0	2	5	0	None	5
382	Flisvos coast	Summer	2010-07-18	12:27:00	Male	4	3.4	0	1	1	1	5	3	Entire body	4
383	Flisvos coast	Summer	2010-07-18	12:30:00	Male	5	3.04	1	0	1	2	4	1	Hands	3
384	Flisvos coast	Summer	2010-07-18	12:32:00	Male	4	1		1	1	2	5	1		3
385	Flisvos coast	Summer	2010-07-18	12:34:00	Male	4	1		0	1	2	2	0	None	3
386	Flisvos coast	Summer	2010-07-18	12:35:00	Female	8	3.14	0	1	0		5	1	Hands	4
387	Flisvos coast	Summer	2010-07-18	12:39:00	Male	1	3.16	1	1	0	1	5	0	None	3
388	Flisvos coast	Summer	2010-07-18	12:40:00	Female	5	3.12	0	0	1	1	4	1		3
389	Flisvos coast	Summer	2010-07-18	12:43:00	Male	7	3.12	2	0	1	1	4	2	Face	2
390	Flisvos coast	Summer	2010-07-18	12:49:00	Male	4	0.88	1	0	1	1	1	1	Face	5
391	Flisvos coast	Summer	2010-07-18	12:49:00	Male	5	0.93	1	0	1	2	1	1		3
392	Flisvos coast	Summer	2010-07-18	12:49:00	Female	3	3.19	0	0	1	1	1	0	None	6
393	Flisvos coast	Summer	2010-07-18	12:53:00	Male	6	3.02	0	1	0	1	5	1	Face	3
394	Flisvos coast	Summer	2010-07-18	12:55:00	Male	4	0.91	0	0	1	1	5	1	Hands	3
395	Flisvos coast	Summer	2010-07-18	12:57:00	Male	4	0.91	2	1	1	1	5	3	Entire body	4
396	Flisvos coast	Summer	2010-07-18	12:57:00	Female	4	0.91	2	0	0	2	5	2	Entire body	5
397	Flisvos coast	Summer	2010-07-18	12:57:00	Female	4	0.91	2	1	1	1	5	1	Hands	5
398	Flisvos coast	Summer	2010-07-18	12:59:00	Male	6	0.91	2	0	1	1	5	2	Entire body	3
399	Flisvos coast	Summer	2010-07-18	12:59:00	Male	5	0.91	2	0	1	2	5	1	Hands	3
400	Flisvos coast	Summer	2010-07-18	13:00:00	Female	3	2.72	1	0	1	2	2	1	Face	6
401	Flisvos coast	Summer	2010-07-18	13:17:00	Male	4	3.8	0	0	1	1	5	1	Hands and Face	3
402	Flisvos coast	Summer	2010-07-18	13:17:00	Male	4	3.91	0	1	1	1	5	3	Entire body	4
403	Flisvos coast	Summer	2010-07-18	13:17:00		4	3.91	0	0	0	2	5	4	Legs	5
404	Flisvos coast	Summer	2010-07-18	13:17:00	Female	4	3.91	0	1	1	1	5	4	Entire body	5
405	Flisvos coast	Summer	2010-07-18	13:17:00	Male	6	3.91	0	0	1	1	5	2	Entire body	3
406	Flisvos coast	Summer	2010-07-18	13:50:00	Male	3	3	0	0	1	1	1	0	None	3
407	Syntagma square	Summer	2010-07-20	10:05:00	Male	2	0.88	1	0	0	2	1	0	None	3
408	Syntagma square	Summer	2010-07-20	10:05:00	Male	6	0.94	1	0	0	1	1	1	Entire body	5
409	Syntagma square	Summer	2010-07-20	10:09:00	Female	8	0.97	1	0	1	2	2	2	Entire body	6
410	Syntagma square	Summer	2010-07-20	10:10:00	Male	4	0.95	0	0	0	1	2	0	None	6
411	Syntagma square	Summer	2010-07-20	10:10:00	Male	3	0.98	1	0	0	1	3	0	None	5
412	Syntagma square	Summer	2010-07-20	10:15:00	Male	5	0.95	1	0	0	1	1	1	Face	3
413	Syntagma square	Summer	2010-07-20	10:15:00	Male	4	0.99	1				2	0	None	4
414	Syntagma square	Summer	2010-07-20	10:17:00	Male	5	0.97	1	0	0		1	0	None	5
415	Syntagma square	Summer	2010-07-20	10:20:00	Female	5	0.99	0	0	1	2	1	1	Face	3
416	Syntagma square	Summer	2010-07-20	10:25:00	Male	6	1.03	1	0	0	1	1	0	None	5
417	Syntagma square	Summer	2010-07-20	10:25:00	Male	4	1.03	1	0	0	1	1	0	None	6
418	Syntagma square	Summer	2010-07-20	10:26:00	Male	6	1.1	1	0	0	1	1	0	None	4
419	Syntagma square	Summer	2010-07-20	10:30:00	Male	5	1.05	1	0	1	1	1	1	Legs	3
420	Syntagma square	Summer	2010-07-20	10:30:00	Female	4	1.1	1	0	0	1	4	1	Hands and Face	5
421	Syntagma square	Summer	2010-07-20	10:30:00	Male	6	1.11	1	0	1	1	4	2	Entire body	3
422	Syntagma square	Summer	2010-07-20	10:30:00	Male	4	1.11	1	0	1	1	2	0	None	4
423	Syntagma square	Summer	2010-07-20	10:30:00	Male	4	1.11	1	0	1	2	3	1		3
424	Syntagma square	Summer	2010-07-20	10:30:00	Female	4	1.11	1	0	1	1	4	0	None	5
425	Syntagma square	Summer	2010-07-20	10:32:00	Male	8	1.05	1	1	1	1	2	0	None	5
426	Syntagma square	Summer	2010-07-20	10:35:00	Male	7	1.14	1	0	1	2	3	1	Entire body	3
427	Syntagma square	Summer	2010-07-20	10:35:00	Female	4	1.14	0	0	0	2	2	3	Entire body	1
428	Syntagma square	Summer	2010-07-20	10:40:00	Male	3	1.06					2	0	None	4
429	Syntagma square	Summer	2010-07-20	10:40:00	Male	7	1.15	1	0	0	1	1	0	None	5
430	Syntagma square	Summer	2010-07-20	10:44:00	Female	3	1.1	0	0	1	1	1	0	None	3
431	Syntagma square	Summer	2010-07-20	10:50:00	Female	7	1.17	1	0	1	1	1	1	Entire body	2
432	Syntagma square	Summer	2010-07-20	10:55:00	Male	3	1.18	1	0	1	1	2	1	Back	2
433	Syntagma square	Summer	2010-07-20	10:55:00	Female	3	1.2	1	0	1	1	5	3	Entire body	5
434	Syntagma square	Summer	2010-07-20	10:55:00	Female	8	1.21	0	0	1	2	3	0	None	6
435	Syntagma square	Summer	2010-07-20	10:57:00	Female	7	1.26	1	0	1	1	1	0	None	4
436	Syntagma square	Summer	2010-07-20	11:00:00	Male	4	1.11	1	0	1	2	4	1		3
437	Syntagma square	Summer	2010-07-20	11:00:00	Male	3	1.15	0	0	1	1	2	3		3
438	Syntagma square	Summer	2010-07-20	11:00:00	Male	4	1.26	1	0	1	1	4	0	None	4
439	Syntagma square	Summer	2010-07-20	11:00:00	Female	4	1.26	1	0	1	1	5	0	None	5
440	Syntagma square	Summer	2010-07-20	11:00:00	Female	6	1.27	1	0	0	1	1	3	Face	1
441	Syntagma square	Summer	2010-07-20	11:00:00	Male	6	1.28	1	0	1	1	5	2	Entire body	3
442	Syntagma square	Summer	2010-07-20	11:02:00	Female	4	1.27	1	0	0	1	4	3	Hands	5
443	Syntagma square	Summer	2010-07-20	11:05:00	Female	7	1.3	1	0	0	1	1	1	Hands	5
444	Syntagma square	Summer	2010-07-20	11:05:00	Female	3	1.3	1	0	1	2	1	1	Legs	5
445	Syntagma square	Summer	2010-07-20	11:07:00	Female	3	1.23	0	0	0	2	1	1	Entire body	4
446	Syntagma square	Summer	2010-07-20	11:07:00	Male	5	1.3	0	0	0	1	5	2	Entire body	4
447	Syntagma square	Summer	2010-07-20	11:10:00	Male	3	1.2	1	0	1	1		2	Entire body	3
448	Syntagma square	Summer	2010-07-20	11:13:00	Female	6	1.35		1	1	2	1	1	Face	5
449	Syntagma square	Summer	2010-07-20	11:14:00	Male	8	1.35	1	0	1	2	1	0	None	3
450	Syntagma square	Summer	2010-07-20	11:20:00	Male	6	1.28	1	0	1	2	2	0	None	5
451	Syntagma square	Summer	2010-07-20	11:25:00	Male	4	1.45		1	1	2	5	0	None	4
452	Syntagma square	Summer	2010-07-20	11:30:00	Female	4	1.4	1	0	0	1	5	2	Hands	5
453	Syntagma square	Summer	2010-07-20	11:30:00	Male	6	1.47	1	0	1	1	5	2	Entire body	3
454	Syntagma square	Summer	2010-07-20	11:30:00	Male	4	1.47	1	0	0	1	5	0	None	4
455	Syntagma square	Summer	2010-07-20	11:30:00	Female	4	1.47	1	0	1	1	5	0	None	5
456	Syntagma square	Summer	2010-07-20	11:30:00	Male	4	1.49	1	0	1	2	4	1	Hands	3
457	Syntagma square	Summer	2010-07-20	11:35:00	Female	7	1.53		0	1	2	1	0	None	5
458	Syntagma square	Summer	2010-07-20	11:36:00	Female	2	1.42	1	0	0	2	1	2	Entire body	6
459	Syntagma square	Summer	2010-07-20	11:40:00	Male	5	1.43	1	0	1	1	1	3	Hands and Legs	3
460	Syntagma square	Summer	2010-07-20	11:40:00	Female	2	1.5	1	0	1	2	1	0	None	4
461	Syntagma square	Summer	2010-07-20	11:40:00	Male	2	1.54		0	0	2	1	0	None	4
462	Syntagma square	Summer	2010-07-20	11:44:00	Male	3	1.54	1	0	0	1	2	1	Hands	6
463	Syntagma square	Summer	2010-07-20	11:46:00	Female	2	1.42		0	1	2	2	1	Entire body	3
464	Syntagma square	Summer	2010-07-20	11:55:00	Male	3	1.74	1	0	0	1	1	2	Face	4
465	Syntagma square	Summer	2010-07-20	11:58:00	Female	3	1.73	0	0	1	1	1	1	Legs	2
466	Syntagma square	Summer	2010-07-20	11:58:00	Female	4	1.77	1	0	0	1	5	2	Hands and Face	5
467	Syntagma square	Summer	2010-07-20	12:00:00	Male	6	1.72	1	0	1	1	5	2	Entire body	3
468	Syntagma square	Summer	2010-07-20	12:00:00	Female	4	1.75	1	0	1	1	5	1	Entire body	5
469	Syntagma square	Summer	2010-07-20	12:00:00	Male	4	1.77	1	0	1	1	5	0	None	4
470	Syntagma square	Summer	2010-07-20	12:00:00	Male	4	1.87	1	0	1	2	5	0	None	3
471	Syntagma square	Summer	2010-07-20	12:05:00	Female	3	2.2	1	0	1	1	1	0	None	6
472	Syntagma square	Summer	2010-07-20	12:05:00	Male	7	2.8	1	0	1	1	1	1		1
473	Syntagma square	Summer	2010-07-20	12:10:00	Male	8	2.55		0	0	1	3	1	Entire body	3
474	Syntagma square	Summer	2010-07-20	12:15:00	Female	3	3		0	1	1	4	1	None	3
475	Syntagma square	Summer	2010-07-20	12:15:00	Male	4	3.01	0	0	1	1	1	1	Entire body	4
476	Syntagma square	Summer	2010-07-20	12:18:00	Male	6	1.96	1	0	1	2	5	0	None	5
477	Syntagma square	Summer	2010-07-20	12:19:00	Male	7	3.16	1	0	1	1	4	0	None	4
478	Syntagma square	Summer	2010-07-20	12:20:00	Female	4	1.96	1	1	1	2	4	0	None	6
479	Syntagma square	Summer	2010-07-20	12:20:00	Male	3	3.13	1	0	1	1	1	1		4
480	Syntagma square	Summer	2010-07-20	12:20:00		3	3.27	1	0	1	1	2	1	Hands	3
481	Syntagma square	Summer	2010-07-20	12:25:00	Female	3	1.91	0	0	1	1	1	1	Hands	4
482	Syntagma square	Summer	2010-07-20	12:25:00	Female	3	3.23	0	0	1	1	2	3	Hands and Legs	4
483	Syntagma square	Summer	2010-07-20	12:30:00	Male	4	2	1	0	1	2	5	0	None	3
484	Syntagma square	Summer	2010-07-20	12:30:00	Male	6	3.24	1	0	1	1	5	2	Entire body	3
485	Syntagma square	Summer	2010-07-20	12:30:00	Female	4	3.24	1	0	1	1	5	0	None	5
486	Syntagma square	Summer	2010-07-20	12:30:00	Female	3	3.26	0	0	1	1	1	0	None	3
487	Syntagma square	Summer	2010-07-20	12:30:00	Male	7	3.3		0	0	1	3	0	None	4
488	Syntagma square	Summer	2010-07-20	12:30:00	Female	4	3.3	0	0	0	1	5	2	Hands and Face	5
489	Syntagma square	Summer	2010-07-20	12:35:00	Male	3	1.88	1	0	0	1	1	0	None	5
490	Syntagma square	Summer	2010-07-20	12:35:00	Male	3	1.91	1	0	0	1	1	0	None	3
491	Syntagma square	Summer	2010-07-20	12:40:00	Female	4	1.9	1	0	0	1	1	2	Hands and Face	3
492	Syntagma square	Summer	2010-07-20	12:40:00	Female	3	3.12	1	0	1	1	2	0	None	3
493	Syntagma square	Summer	2010-07-20	12:42:00	Female	3	3.05	0	0	0	1	1	2	Hands	5
494	Syntagma square	Summer	2010-07-20	12:43:00	Female	6	3.25	0	0	1	1	1	0	None	5
495	Syntagma square	Summer	2010-07-20	12:47:00	Female	4	2.06	1	0	0	2	2	0	None	5
496	Syntagma square	Summer	2010-07-20	12:50:00	Female	6	1.15	1	0	1	1	1	0	None	5
497	Syntagma square	Summer	2010-07-20	12:50:00	Male	8	2.24	1	0	1	1	1	0	None
498	Syntagma square	Summer	2010-07-20	12:50:00	Female	3	2.44	1	0	1	2	2	0	None	3
499	Syntagma square	Summer	2010-07-20	12:50:00	Female	3	2.44	1	0	0	1	2	0	None	4
500	Syntagma square	Summer	2010-07-20	12:50:00	Male	6	2.83	1	0	0	1	2	0	None	6
501	Syntagma square	Summer	2010-07-20	12:51:00	Female	6	2.2	1	0	1	2	1	2	Entire body	5
502	Syntagma square	Summer	2010-07-20	12:56:00	Female	3	1.88	1	0	1	1	1	0	None	4
503	Syntagma square	Summer	2010-07-20	12:57:00	Male	3	3.35	1	0	1	2	1	0	None	6
504	Syntagma square	Summer	2010-07-20	12:59:00	Female	3	3.42	1	0	1	1	4	2	Entire body	4
505	Syntagma square	Summer	2010-07-20	13:00:00	Male	4	1.14	1	0	1	2	5	0	None	3
506	Syntagma square	Summer	2010-07-20	13:00:00	Male	6	3.38	0	0	1	1	5	2	Entire body	3
507	Syntagma square	Summer	2010-07-20	13:00:00	Female	4	3.38	1	0	1	1	5	2	Entire body	5
508	Syntagma square	Summer	2010-07-20	13:00:00	Male	3	3.42	0	0	1	1	1	0	None	3
509	Syntagma square	Summer	2010-07-20	13:02:00	Female	3	3.2	0	0	1	2	1	2	Hands	3
510	Syntagma square	Summer	2010-07-20	13:02:00	Female	4	3.3	0	0	0	1	5	3	Hands and Face	5
511	Syntagma square	Summer	2010-07-20	13:05:00	Female	3	2.13	1	0	1	1	2	0	None	3
512	Syntagma square	Summer	2010-07-20	13:05:00	Female	2	3.45	0	0	1	2	1	0	None	6
513	Syntagma square	Summer	2010-07-20	13:09:00	Male	4	3.53	0	0	1	1	5	1	Entire body	4
514	Syntagma square	Summer	2010-07-20	13:10:00	Male	4	1.83	0	0	1	1	2	0	None	4
515	Syntagma square	Summer	2010-07-20	13:15:00	Male	4	2.11	1	0	0	1	1	1	Entire body	5
516	Syntagma square	Summer	2010-07-20	13:18:00	Female	3	2	0	0	1	1	1	0	None	5
517	Syntagma square	Summer	2010-07-20	13:21:00	Male	4	2	1	0	1	2	5	2	Hands and Face	3
518	Syntagma square	Summer	2010-07-20	13:22:00	Male	4	2	1	0	1	1	5	1	Entire body	4
519	Syntagma square	Summer	2010-07-20	13:22:00	Female	4	2	1	0	1	1	5	1	Entire body	5
520	Syntagma square	Summer	2010-07-20	13:22:00	Female	4	2	1	0	0	1	5	2	Hands and Face	5
521	Syntagma square	Summer	2010-07-20	13:22:00	Male	6	2	1	0	1	1	5	2	Entire body	3
522	Syntagma square	Summer	2010-07-20	14:00:00	Male	5	0.5	1	0	1	2	5	0	None	5
523	Syntagma square	Summer	2010-07-20	14:00:00	Male	3	0.59	1	0	0	2	1	1	Back	2
524	Syntagma square	Summer	2010-07-20	14:26:00	Male	7	0.43	1	0	0	2	5	2	Back	3
525	Syntagma square	Summer	2010-07-20	14:30:00	Male	8	0.44	1	0	0	2	5	0	None	4
526	Syntagma square	Summer	2010-07-20	14:42:00	Female	3	0.59	1	0	0	2	1	0	None	1
527	Syntagma square	Summer	2010-07-20	14:43:00	Male	4	0.43	1	1	1	1	1	0	None	4
528	Syntagma square	Summer	2010-07-20	14:45:00	Male	5	0.57	1	0	0	2	3	1	Hands	3
529	Syntagma square	Summer	2010-07-20	14:48:00	Male	6	0.4	1	0	1	2	1	0	None	5
530	Syntagma square	Summer	2010-07-20	14:50:00	Male	4	0.46	1	0	0	2	3	1	Entire body	5
531	Syntagma square	Summer	2010-07-20	14:52:00	Female	6	0.41	1	0	0	2	5	0	None	4
532	Syntagma square	Summer	2010-07-20	14:55:00	Male	4	0.45	1	0	0	1	1	1	Face	3
533	Syntagma square	Summer	2010-07-20	14:55:00	Female	4	0.46	1	0	0	1	1	0	None	3
534	Syntagma square	Summer	2010-07-20	15:00:00	Male	3	0.48	1	0	0	2	5	0	None	5
535	Syntagma square	Summer	2010-07-20	15:00:00	Female	3	0.48	1	0	1	2	1	2	Face	6
536	Syntagma square	Summer	2010-07-20	15:01:00	Male	8	0.49	1	0	0	1	3	3	Face	2
537	Syntagma square	Summer	2010-07-20	15:02:00	Male	8	0.47	1	0	0	2	1	0	None	5
538	Syntagma square	Summer	2010-07-20	15:05:00	Female	3	0.6	1	0	0	2	2	1	Entire body	2
539	Syntagma square	Summer	2010-07-20	15:08:00	Male	7	0.58	1	0	0	2	5	0	None	6
540	Syntagma square	Summer	2010-07-20	15:09:00	Female	3	0.6	1	0	1	2	2	0	None	4
541	Syntagma square	Summer	2010-07-20	15:13:00	Female	4	0.95	1	0	0	1	5	1	Hands	5
542	Syntagma square	Summer	2010-07-20	15:15:00	Male	5	0.6	1	0	1	2	1	0	None	3
543	Syntagma square	Summer	2010-07-20	15:16:00		4	0.5	1	0	0	2	2	1	Hands	3
544	Syntagma square	Summer	2010-07-20	15:17:00		5	0.72	1	0	1	1	1	0	None	5
545	Syntagma square	Summer	2010-07-20	15:18:00	Male	4	0.65	1	0	1	1	3	0	None	3
546	Ermou street	Summer	2010-07-21	10:40:00	Male	6	1.04	1	0	0		3	1	Entire body	5
547	Ermou street	Summer	2010-07-21	10:50:00	Male	8	1.1	2	0	0	1	3	0	None	5
548	Ermou street	Summer	2010-07-21	10:50:00	Male	5	1.32	0	0	1	2	1	1	Hands	6
549	Ermou street	Summer	2010-07-21	10:53:00	Female	4	1.13	1	0	1	1	4	1	Entire body	5
550	Ermou street	Summer	2010-07-21	10:53:00	Male	6	1.13	0	0	1	1	2	2	Entire body	3
551	Ermou street	Summer	2010-07-21	10:53:00	Male	4	1.15	1	0	1	1	3	0	None	3
552	Ermou street	Summer	2010-07-21	10:55:00	Male	4	1.2	2	0	1	1	3	1	Entire body	4
553	Ermou street	Summer	2010-07-21	10:57:00	Female	4	1.75	0	0	0	2	4	2	Hands and Face	5
554	Ermou street	Summer	2010-07-21	11:00:00	Male	7	1.76		0	0	1	1	1	Entire body	4
555	Ermou street	Summer	2010-07-21	11:00:00	Male	6	1.78	0	0	0	2	4	1	Entire body	3
556	Ermou street	Summer	2010-07-21	11:10:00		3	0.32					4	0	None	4
557	Ermou street	Summer	2010-07-21	11:10:00	Female	5	0.32	1	0	1	2	3	0	None	5
558	Ermou street	Summer	2010-07-21	11:10:00	Female	3	0.33	2	0	1	1	1	0	None	6
559	Ermou street	Summer	2010-07-21	11:30:00	Male	8	1.1	1	0	1	1	4	0	None	3
560	Ermou street	Summer	2010-07-21	11:30:00	Female	4	1.17	1	0	1	1	5	0	None	5
561	Ermou street	Summer	2010-07-21	11:30:00	Male	4	1.17	2	0	1	1	5	0	None	4
562	Ermou street	Summer	2010-07-21	11:30:00	Male	6	1.17	2	0	1	1	5	2	Entire body	3
563	Ermou street	Summer	2010-07-21	11:32:00	Female	4	1.14	1	0	1	1	5	0	None	6
564	Ermou street	Summer	2010-07-21	11:35:00	Male	4	1.18	1	0	1	1	4	1	Face	3
565	Ermou street	Summer	2010-07-21	11:36:00	Female	4	1.1	2	0	0	2	2	1	Hands	5
566	Ermou street	Summer	2010-07-21	11:43:00	Male	8	1.23	2	0	1	2	1	0	None	6
567	Ermou street	Summer	2010-07-21	11:49:00	Male	2	1.27	2	0	0	2	5	2	Hands	6
568	Ermou street	Summer	2010-07-21	11:50:00	Male	2	0.32	1	0	0	2	5	0	None	2
569	Ermou street	Summer	2010-07-21	11:50:00	Female	3	1.25		0	0	2	5	1		4
570	Ermou street	Summer	2010-07-21	11:50:00	Male	6	1.3	1	0	0	2	1	2	Entire body	6
571	Ermou street	Summer	2010-07-21	11:50:00	Male	1	1.3	1	0	0	2	1	1	Hands	5
572	Ermou street	Summer	2010-07-21	11:54:00	Female	3	1.18	1	0	1	1	1	1	Hands and Face	3
573	Ermou street	Summer	2010-07-21	11:55:00	Male	4	1.24	2	0	0	1	3	0	None	5
574	Ermou street	Summer	2010-07-21	11:58:00	Male	4	1.28	1	0	0	1	2	0	None	5
575	Ermou street	Summer	2010-07-21	11:59:00	Female	5	1.23	1	0	1	2	1	1	Entire body	3
576	Ermou street	Summer	2010-07-21	12:00:00	Male	4	1.23	2	0	1	1	5	1	Entire body	4
577	Ermou street	Summer	2010-07-21	12:00:00	Male	7	1.24		0	1	1	1	0	None	6
578	Ermou street	Summer	2010-07-21	12:00:00	Female	3	1.25	2	0	0	1	5	1		3
579	Ermou street	Summer	2010-07-21	12:00:00	Male	6	1.25	1	0	1	1	5	2	Entire body	3
580	Ermou street	Summer	2010-07-21	12:00:00	Female	4	1.26	1	0	1	1	5	0	None	5
581	Ermou street	Summer	2010-07-21	12:00:00	Male	4	1.28	1	0	1	1	5	2	Face	3
582	Ermou street	Summer	2010-07-21	12:01:00	Female	4	1.23	2	0	0	2	5	1	Hands	5
583	Ermou street	Summer	2010-07-21	12:03:00	Female	6	1.34	2	0	0	2	2	2	Hands	5
584	Ermou street	Summer	2010-07-21	12:05:00	Male	8	1.35	2	1	0	1	3	0	None	5
585	Ermou street	Summer	2010-07-21	12:10:00	Male	2	1.34	1	0	0	2	2	0	None	4
586	Ermou street	Summer	2010-07-21	12:10:00	Female	2	1.44	1	0	1	2	3	0	None	5
587	Ermou street	Summer	2010-07-21	12:11:00	Male	2	2.27	0	0	0	2	4	4	Entire body	4
588	Ermou street	Summer	2010-07-21	12:15:00	Male	6	1.33	2	0	0	2	5	1	None	5
589	Ermou street	Summer	2010-07-21	12:15:00	Female	6	1.33	1	0	0	2	5	0	None	3
590	Ermou street	Summer	2010-07-21	12:15:00	Female	5	2.45	1	0	0	1	2	0	None	3
591	Ermou street	Summer	2010-07-21	12:20:00	Female	2	2.46		0	1	2	4	1	Hands	4
592	Ermou street	Summer	2010-07-21	12:22:00	Female	3	2.46	0	0	1	1	5	1	Hands	4
593	Ermou street	Summer	2010-07-21	12:23:00	Male	6	1.34	1	0	0	1	1	2	Entire body	3
594	Ermou street	Summer	2010-07-21	12:25:00	Male	6	1.14	2	0	0	2	1	0	None	3
595	Ermou street	Summer	2010-07-21	12:27:00	Male	3	1.25		0	0	1	2	0	None	5
596	Ermou street	Summer	2010-07-21	12:27:00	Male	3	1.28	2	0	1	1	1	0	None	6
597	Ermou street	Summer	2010-07-21	12:28:00	Male	3	1.28	1	0	0	1	2	0	None	5
598	Ermou street	Summer	2010-07-21	12:29:00	Male	3	1.28	1	0	0	1	1	1	Face	5
599	Ermou street	Summer	2010-07-21	12:30:00	Female	4	1.2	2	0	1	2	2	2	Face	1
600	Ermou street	Summer	2010-07-21	12:30:00	Male	4	1.22	2	0	1	1	5	1	Entire body	4
601	Ermou street	Summer	2010-07-21	12:30:00	Male	4	1.24					2	0	None	3
602	Ermou street	Summer	2010-07-21	12:30:00	Male	6	1.24	2	0	1	1	5	2	Entire body	3
603	Ermou street	Summer	2010-07-21	12:30:00	Female	4	1.25	1	0	1	1	5	0	None	5
604	Ermou street	Summer	2010-07-21	12:30:00	Male	4	1.36	1	0	1	1	5	2	Face	3
605	Ermou street	Summer	2010-07-21	12:31:00	Female	4	1.26	3	0	0	2	5	1	Hands	5
606	Ermou street	Summer	2010-07-21	12:35:00	Male	7	1.35	0	0	0	1	5	1	Face	5
607	Ermou street	Summer	2010-07-21	12:35:00	Female	5	1.62	0	0	0	2	5	3	Face	3
608	Ermou street	Summer	2010-07-21	12:36:00	Male	6	2.45	3	0	0	2	3	0	None	6
609	Ermou street	Summer	2010-07-21	12:39:00	Male	5	2.41	1	0	0	1	1	2	Entire body	5
610	Ermou street	Summer	2010-07-21	12:43:00	Female	7	1.23	0	0	0	2	5	0	None	4
611	Ermou street	Summer	2010-07-21	12:43:00	Male	6	1.27	0	0	0	1	3	1	Hands	4
612	Ermou street	Summer	2010-07-21	12:45:00	Female	7	1.12	2	0	0	1	1	4	Entire body	1
613	Ermou street	Summer	2010-07-21	12:45:00	Male	3	1.2	2	0	1	1	5	0	None	3
614	Ermou street	Summer	2010-07-21	12:47:00	Male	5	1.07	2	0	0	2	5	0	None	3
615	Ermou street	Summer	2010-07-21	12:47:00	Female	8	1.13	3	0	0	1	4	1	Entire body	3
616	Ermou street	Summer	2010-07-21	12:50:00	Male	3	1	2	0	0	2	1	0	None	3
617	Ermou street	Summer	2010-07-21	12:50:00	Female	3	1.09	2	0	1	2	5	1	Face	1
618	Ermou street	Summer	2010-07-21	12:50:00	Female	2	1.11	1	0	0	2	5	0	None	3
619	Ermou street	Summer	2010-07-21	12:50:00	Male	4	1.13	2	0	0	2	1	0	None	3
620	Ermou street	Summer	2010-07-21	12:55:00	Male	4	1.07	0	0	1	1	1	0	None	5
621	Ermou street	Summer	2010-07-21	12:55:00	Female	3	1.11	2	0	1	1	1	0	None	3
622	Ermou street	Summer	2010-07-21	12:57:00	Male	6	1.6	2	0	1	2	1	0	None	4
623	Ermou street	Summer	2010-07-21	13:00:00	Male	4	1.23	2	0	1	1	5	1	Entire body	4
624	Ermou street	Summer	2010-07-21	13:00:00	Female	4	2.84	0	0	1	2	4	0	None	4
625	Ermou street	Summer	2010-07-21	13:05:00	Female	3	1.22	2	0	0	2	5	0	None	5
626	Ermou street	Summer	2010-07-21	13:05:00	Female	3	1.22	1	0	1	1	5	0	None	4
627	Ermou street	Summer	2010-07-21	13:05:00	Female	3	1.43	1	0	0	1	4	0	None	5
628	Ermou street	Summer	2010-07-21	13:05:00	Female	5	1.53	0	0	0	2	5	0	None	6
629	Ermou street	Summer	2010-07-21	13:05:00	Male	6	2.11	0	0	1	1	5	2	Entire body	3
630	Ermou street	Summer	2010-07-21	13:05:00	Female	4	2.56	0	0	1	1	5	2	Hands	5
631	Ermou street	Summer	2010-07-21	13:10:00	Female	2	1.37	0	0	0	2	5	1	Face	6
632	Ermou street	Summer	2010-07-21	13:10:00	Male	4	2.45	0	0	1	1	5	2	Entire body	3
633	Ermou street	Summer	2010-07-21	13:10:00	Female	4	2.59	0	0	1	1	3	0	None	3
634	Ermou street	Summer	2010-07-21	13:10:00	Female	4	2.59	0	0	0	2	5	2	Hands and Face	5
635	Ermou street	Summer	2010-07-21	13:12:00	Male	6	1.5	0	0	1	1	1	0	None	6
636	Ermou street	Summer	2010-07-21	13:12:00	Male	3	2.56	3	0	0	2	4	1	Legs	5
637	Ermou street	Summer	2010-07-21	13:15:00	Male	4	2.21	0	0	1	2	1	1	Face	3
638	Ermou street	Summer	2010-07-21	13:15:00	Male	3	2.6	0	0	1	1	1	2	Face	5
639	Ermou street	Summer	2010-07-21	13:16:00	Male	3	2.87	0	0	0	2	1	0	None	3
640	Ermou street	Summer	2010-07-21	13:18:00	Female	4	2.81	0	0	1	1	5	2	Legs	5
641	Ermou street	Summer	2010-07-21	13:20:00	Male	2	2.87	0	0	0	2	5	1	Face	5
642	Ermou street	Summer	2010-07-21	13:20:00	Male	2	2.87	0	0	0	2	5	1	Face	5
643	Ermou street	Summer	2010-07-21	13:25:00	Male	3	2.86	0	0	0	2	5	3	Entire body	4
644	Ermou street	Summer	2010-07-21	13:25:00	Male	3	2.87	0	0	1	1	5	0	None	5
645	Ermou street	Summer	2010-07-21	13:26:00	Female	5	2.1	0	0	1	2	1	0	None	3
646	Ermou street	Summer	2010-07-21	13:28:00	Male	6	2.94	0	0	1	1	5	2	Entire body	3
647	Ermou street	Summer	2010-07-21	13:28:00	Female	4	2.99	0	0	1	1	5	2	Entire body	5
648	Ermou street	Summer	2010-07-21	13:28:00	Male	4	2.99	0	0	1	1	5	2	Entire body	4
649	Ermou street	Summer	2010-07-21	13:30:00	Male	4	1.93	0	0	1	1	5	4	Entire body	4
650	Ermou street	Summer	2010-07-21	13:30:00	Male	3	2.8	0	0	1	2	2	1	Entire body	5
651	Ermou street	Summer	2010-07-21	13:31:00	Male	3	2.94	0	0	1	2	1	2	Entire body	5
652	Ermou street	Summer	2010-07-21	13:31:00	Female	4	2.98	0	0	0	2	5	2	Hands and Face	5
653	Ermou street	Summer	2010-07-21	13:32:00	Male	3	2.95	0	0	0	2	3	0	None	6
654	Ermou street	Summer	2010-07-21	13:33:00	Male	8	1.82	0	0	0	2	5	0	None	5
655	Ermou street	Summer	2010-07-21	13:33:00	Male	3	2.91	0	0	0	2	1	2	Entire body	5
656	Ermou street	Summer	2010-07-21	13:35:00	Male	6	1.95	0	0	0	1	5	0	None	3
657	Ermou street	Summer	2010-07-21	13:38:00	Female	5	2.94	0	0	1	1	1	0	None	5
658	Ermou street	Summer	2010-07-21	13:40:00	Female	2	2.95	0	0	1	1	5	1	Hands	6
659	Ermou street	Summer	2010-07-21	13:41:00	Female	2	2.94	0	0	1	1	5	3	Hands	1
660	Ermou street	Summer	2010-07-21	13:43:00	Male	5	2.93	0	0	1	2	5	1	Entire body	3
661	Ermou street	Summer	2010-07-21	13:50:00	Female	3	3.06	0	0	0	2	2	0	None	4
662	Ermou street	Summer	2010-07-21	13:50:00	Female	2	3.13	0	0	0	2	5	0	None	4
663	Ermou street	Summer	2010-07-21	13:51:00	Male	4	3.06	0	0	0	1	1	0	None	3
664	Ermou street	Summer	2010-07-21	13:55:00	Male	2	3.09	0	1	1	2	1	2	Entire body	3
665	Ermou street	Summer	2010-07-21	14:03:00	Male	6	3.11	0	0	0	2	5	0	None	5
666	Ermou street	Summer	2010-07-21	14:05:00	Female	4	0.82	1	0	1	1	5	0	None	5
667	Ermou street	Summer	2010-07-21	14:05:00	Male	6	0.82	2	0	1	1	5	2	Entire body	3
668	Ermou street	Summer	2010-07-21	14:05:00	Male	7	0.84	2	0	1	1	5	0	None	6
669	Ermou street	Summer	2010-07-21	14:06:00	Male	4	0.82	2	0	1	1	5	2	Entire body	4
670	Ermou street	Summer	2010-07-21	14:06:00	Female	4	2.98	2	0	0	2	5	1	Face	5
671	Ermou street	Summer	2010-07-21	14:06:00	Male	4	3.13	1	0	1	1	5	0	None	3
672	Ermou street	Autumn	2010-10-16	10:21:00	Female	3	0.4	0	0	0	2	5	1		2
673	Ermou street	Autumn	2010-10-16	10:29:00	Male	3	0.4	2	0	0	2	1	2	Face	4
674	Ermou street	Autumn	2010-10-16	10:34:00	Female	2	0.5	0	0	0	1	3	2	Entire body	1
675	Ermou street	Autumn	2010-10-16	10:34:00	Male	3	0.55	0	0	0	2	1	0	None	3
676	Ermou street	Autumn	2010-10-16	10:34:00	Female	3	0.55	0	0	0	1	4	3	Entire body	2
677	Ermou street	Autumn	2010-10-16	10:34:00	Female	2	0.55	0	0	0	1	1	1	Hands	5
678	Ermou street	Autumn	2010-10-16	10:35:00	Male	3	0.55	0	0	1	2	2	0	None	5
679	Ermou street	Autumn	2010-10-16	10:41:00	Female	6	0.57	2	0	0	2	2	1	Entire body	2
680	Ermou street	Autumn	2010-10-16	10:41:00	Female	7	0.58	2	0	0	1	2	0	None	1
681	Ermou street	Autumn	2010-10-16	10:43:00	Female	6	0.57	2	0	1	2	2	0	None	5
682	Ermou street	Autumn	2010-10-16	10:44:00	Female	4	0.58	0	0	1	2	2	1	Face	3
683	Ermou street	Autumn	2010-10-16	10:44:00		3	0.58	0	0	1	2		0	None	3
684	Ermou street	Autumn	2010-10-16	10:47:00	Male	5	0.6	0	0	0		5	0	None	2
685	Ermou street	Autumn	2010-10-16	10:55:00	Male	5	0.75	0	0	1	2	2	3	Face	5
686	Ermou street	Autumn	2010-10-16	10:55:00	Male	7	0.75	0	1	0	2	3	0	None	5
687	Ermou street	Autumn	2010-10-16	10:57:00	Male	4	0.69	2	0	0	1	2	0	None	3
688	Ermou street	Autumn	2010-10-16	10:58:00	Male	4	0.64	0	0	1	2	5	1		3
689	Ermou street	Autumn	2010-10-16	10:58:00	Female	3	0.71	0	0	0	2	5	2	Hands and Legs	5
690	Ermou street	Autumn	2010-10-16	11:00:00	Male	6	0.64	0	0	1	1	4	1	Face	3
691	Ermou street	Autumn	2010-10-16	11:00:00	Female	6	0.69	2	0	0	1	4	0	None	3
692	Ermou street	Autumn	2010-10-16	11:00:00	Female	4	0.71	0	0	1	2	5	0	None	5
693	Ermou street	Autumn	2010-10-16	11:21:00	Male	8	0.47	2	0	0	2	3	3
694	Ermou street	Summer	2010-10-16	11:24:00	Male	5	0.47	2	0	0	1	2	0	None	5
695	Ermou street	Autumn	2010-10-16	11:25:00	Male	7	0.47	2	0	0	1	2	0	None	4
696	Ermou street	Autumn	2010-10-16	11:25:00	Female	4	0.48	2	0	1	2	2	0	None	3
697	Ermou street	Autumn	2010-10-16	11:28:00	Male	4	0.48	2	0	0	1	2	0	None	6
698	Ermou street	Autumn	2010-10-16	11:28:00	Male	7	0.49	2	0	1	1	3	0	None	6
699	Ermou street	Autumn	2010-10-16	11:29:00	Male	6	0.47	2	0	0	2	4	0	None	6
700	Ermou street	Autumn	2010-10-16	11:30:00	Male	4	0.48	2	0	1	1	2	2	Entire body	3
701	Ermou street	Autumn	2010-10-16	11:30:00	Female	6	0.48	2	0	0	2	3	0	None	4
702	Ermou street	Autumn	2010-10-16	11:31:00	Male	7	0.5	2	0	0	1	3	0	None	5
703	Ermou street	Autumn	2010-10-16	11:32:00	Male	7	0.48	2	0	0		4	0	None	4
704	Ermou street	Autumn	2010-10-16	11:34:00	Female	4	0.48	2	0	0	2	2	0	None	5
705	Ermou street	Autumn	2010-10-16	11:34:00	Male	4	0.5	2	0	1	2	5	0	None	4
706	Ermou street	Autumn	2010-10-16	11:35:00	Female	4	0.49	1	0	0	2	5	0	None	5
707	Ermou street	Autumn	2010-10-16	11:35:00	Male	6	0.5	1	0	0	1	5	2	Entire body	3
708	Ermou street	Autumn	2010-10-16	11:35:00	Male	4	0.5	2	0	0	1	4	0	None	3
709	Ermou street	Autumn	2010-10-16	11:38:00	Male	7	0.52	2	0	1	2	3	0	None	4
710	Ermou street	Autumn	2010-10-16	11:40:00	Female	2	0.52	2	0	0	2	5	0	None	6
711	Ermou street	Autumn	2010-10-16	11:41:00	Female	2	0.52	2	0	0	2	5	0	None	6
712	Ermou street	Autumn	2010-10-16	11:45:00	Male	8	0.52	2	0	0	1	5	0	None	3
713	Ermou street	Autumn	2010-10-16	11:46:00	Male	6	0.55	2	0	0	1	5	0	None	5
714	Ermou street	Autumn	2010-10-16	11:50:00	Female	3	0.55	2	0	0	2	4	0	None	4
715	Ermou street	Autumn	2010-10-16	11:50:00	Male	5	0.55	2	0	0	1	2	0	None	4
716	Ermou street	Autumn	2010-10-16	11:50:00	Male	3	0.56	2	0	0	1	4	0	None	5
717	Ermou street	Autumn	2010-10-16	11:56:00	Male	4	0.56	2	0	1	2	5	0	None	4
718	Ermou street	Autumn	2010-10-16	11:56:00	Female	4	0.56	2	0	0	2	5	0	None	5
719	Ermou street	Autumn	2010-10-16	11:56:00	Female	4	0.56	2	0	0	2	5	0	None	5
720	Ermou street	Autumn	2010-10-16	11:56:00	Male	4	0.56	2	0	0	1	5	0	None	3
721	Ermou street	Autumn	2010-10-16	12:00:00	Male	7	0.54	2	0	0	1	3	3		2
722	Ermou street	Autumn	2010-10-16	12:00:00	Male	6	0.54	2	0	1	1	5	3	Face	3
723	Ermou street	Autumn	2010-10-16	12:03:00	Female	4	0.58	2	0	1	2	4	0	None	3
724	Ermou street	Autumn	2010-10-16	12:03:00	Male	4	0.58	2	0	0	2	3	0	None	4
725	Ermou street	Autumn	2010-10-16	12:05:00	Male	4	0.58	2	0	0	1	4	0	None	3
726	Ermou street	Autumn	2010-10-16	12:05:00	Female	3	0.8	2	0	0	1	5	0	None	3
727	Ermou street	Autumn	2010-10-16	12:06:00	Female	4	0.58	2	0	1	1	4	0	None	3
728	Ermou street	Autumn	2010-10-16	12:12:00	Female	7	0.6	2	0	0	1	4	0	None	6
729	Ermou street	Autumn	2010-10-16	12:15:00	Male	7	0.59	2	0	1	1	5	1	Face	3
730	Ermou street	Autumn	2010-10-16	12:16:00	Male	4	0.62	2	0	0	2	1	0	None	5
731	Ermou street	Autumn	2010-10-16	12:17:00	Male	4	0.61	2	0	0	2	2	0	None	4
732	Ermou street	Autumn	2010-10-16	12:25:00	Female	6	0.62	2	0	0	2	2	0	None	5
733	Ermou street	Autumn	2010-10-16	12:28:00	Male	7	0.62	2	0	0	2	2	0	None	6
734	Ermou street	Autumn	2010-10-16	12:30:00	Male	6	0.62	2	0	0	1	5	2		3
735	Ermou street	Autumn	2010-10-16	12:30:00	Female	4	0.62	2	0	0	2	5	0	None	5
736	Ermou street	Autumn	2010-10-16	12:30:00	Male	4	0.82	2	0	0	1	5	0	None	3
737	Ermou street	Autumn	2010-10-16	12:31:00	Male	7	0.61	2	0	0	2	2	0	None	6
738	Ermou street	Autumn	2010-10-16	12:32:00	Female	4	0.61	2	0	0	2	5	0	None	5
739	Ermou street	Autumn	2010-10-16	12:35:00	Female	3	0.62	2	0	0	2	5	0	None	2
740	Ermou street	Autumn	2010-10-16	12:37:00	Male	4	0.63	2	0	0	2	5	0	None	4
741	Ermou street	Autumn	2010-10-16	12:40:00	Male	8	0.62	2	0	0	1	2	0	None	4
742	Ermou street	Autumn	2010-10-16	12:45:00	Male	7	0.58	2	0	0	2	5	0	None	4
743	Ermou street	Autumn	2010-10-16	12:46:00	Male	6	0.58	2	0	0	2	1	2	Face	4
744	Ermou street	Autumn	2010-10-16	12:46:00	Male	4	0.59	2	0	0	1	3	0	None	3
745	Ermou street	Autumn	2010-10-16	12:46:00	Male	4	0.6	2	0	0	1	5	0	None	5
746	Ermou street	Autumn	2010-10-16	12:50:00	Male	2	0.58	2	0	0	2	2	0	None	5
747	Ermou street	Autumn	2010-10-16	12:52:00	Female	5	0.59	2	0	0	2	5	0	None	3
748	Ermou street	Autumn	2010-10-16	12:55:00	Female	5	0.6	2	0	0	2	2	0	None	3
749	Ermou street	Autumn	2010-10-16	12:55:00	Male	7	0.6	2	0	0	2	3	0	None	6
750	Ermou street	Autumn	2010-10-16	12:58:00	Female	2	0.58	2	0	0	1	4	1	Hands	4
751	Ermou street	Autumn	2010-10-16	12:59:00	Male	6	0.62	2	0	1	1	5	2	Entire body	3
752	Ermou street	Autumn	2010-10-16	12:59:00	Female	4	0.62	2	0	0	2	5	0	None	5
753	Ermou street	Autumn	2010-10-16	12:59:00	Male	4	0.63	2	0	0	2	5	0	None	4
754	Ermou street	Autumn	2010-10-16	12:59:00	Female	4	0.63	2	0	0	2	5	0	None	5
755	Ermou street	Autumn	2010-10-16	12:59:00	Male	4	0.63	2	0	0	1	3	0	None	3
756	Ermou street	Autumn	2010-10-16	13:00:00		3	0.6	2	0	0	1	2	0	None	3
757	Ermou street	Autumn	2010-10-16	13:05:00	Male	6	0.62	2	0	0	2	1	0	None	5
758	Ermou street	Autumn	2010-10-16	13:08:00	Female	3	0.61	2	0	1	1	4	1	Face	1
759	Ermou street	Autumn	2010-10-16	13:10:00	Male	8	0.61	2	0	0	2	2	0	None	5
760	Ermou street	Autumn	2010-10-16	13:10:00	Female	2	0.61	2	0	0	2	4	0	None	3
761	Ermou street	Autumn	2010-10-16	13:11:00	Male	8	0.69	2	0	0	2	1	0	None
762	Ermou street	Autumn	2010-10-16	13:14:00	Male	7	0.67	2	0	0	1	1	0	None	4
763	Ermou street	Autumn	2010-10-16	13:16:00	Male	6	0.68	2	0	0	2	1	0	None	5
764	Ermou street	Autumn	2010-10-16	13:18:00	Male	3	0.68	2	0	1	2	2	0	None	3
765	Ermou street	Autumn	2010-10-16	13:19:00	Male	5	0.68	2	0	1	2	1	0	None	6
766	Ermou street	Autumn	2010-10-16	13:24:00	Male	4	0.66	2	0	1	1	5	0	None	3
767	Ermou street	Autumn	2010-10-16	13:25:00	Male	4	0.67	2	0	0	2	5	0	None	4
768	Ermou street	Autumn	2010-10-16	13:28:00	Female	4	0.65	2	0	0	2	5	0	None	5
769	Ermou street	Autumn	2010-10-16	13:28:00	Female	4	0.65	2	0	0	1	5	0	None	3
770	Ermou street	Autumn	2010-10-16	13:29:00	Male	6	0.65	2	0	1	1	5	2	Face	3
771	Ermou street	Autumn	2010-10-16	13:29:00	Male	4	0.66	2	0	0	2	5	0	None	4
772	Ermou street	Autumn	2010-10-16	13:31:00	Male	8	0.65	2	0	0	2	1	0	None
773	Ermou street	Autumn	2010-10-16	13:33:00	Male	3	0.65	2	0	0	2	3	1	Entire body	3
774	Ermou street	Autumn	2010-10-16	13:33:00	Male	3	0.65	2	0	0	1	2	0	None	5
775	Ermou street	Autumn	2010-10-16	13:35:00	Male	8	0.65	2	0	0	1	4	1	Face	5
776	Ermou street	Autumn	2010-10-16	13:36:00	Female	7	0.66	2	0	0	1	2	0	None	4
777	Ermou street	Autumn	2010-10-16	13:36:00	Female	6	0.66	2	0	0	2	2	0	None	2
778	Ermou street	Autumn	2010-10-16	13:37:00	Female	4	0.65	2	0	0	1	5	0	None	1
779	Ermou street	Autumn	2010-10-16	13:37:00	Male	4	0.66	2	0	0	2	1	0	None	5
780	Ermou street	Autumn	2010-10-16	13:40:00	Female	4	0.62	2	0	0	2	5	0	None	5
781	Ermou street	Autumn	2010-10-16	13:40:00	Female	5	0.66	2	0	1	1	5	0	None	3
782	Ermou street	Autumn	2010-10-16	13:47:00	Female	3	0.64	2	0	1	2	2	0	None	5
783	Ermou street	Autumn	2010-10-16	13:48:00		3	0.64	2	0	0	2	5	0	None	6
784	Ermou street	Autumn	2010-10-16	13:49:00	Female	3	0.63	2	0	0	1	3	0	None	2
785	Ermou street	Autumn	2010-10-16	13:50:00	Female	4	0.61	2	0	0	1	4	0	None	6
786	Ermou street	Autumn	2010-10-16	13:50:00	Female	4	0.62	2	0	0	2	2	0	None	4
787	Ermou street	Autumn	2010-10-16	13:50:00	Male	4	0.63	2	0	0	2	5	0	None	6
788	Ermou street	Autumn	2010-10-16	13:52:00	Male	4	0.61	2	0	1	2	3	2	Face	3
789	Ermou street	Autumn	2010-10-16	13:54:00	Male	4	0.61	2	0	0	1	3	1	Face	3
790	Ermou street	Autumn	2010-10-16	13:54:00	Male	2	0.64	2	0	0	2	4	0	None	5
791	Ermou street	Autumn	2010-10-16	13:54:00	Male	2	0.64	2	0	0	2	5	0	None	5
792	Ermou street	Autumn	2010-10-16	13:55:00	Male	2	0.63	2	0	0	2	5	0	None	4
793	Ermou street	Autumn	2010-10-16	13:58:00	Female	5	0.63	2	0	0	2	5	0	None	5
794	Ermou street	Autumn	2010-10-16	13:58:00	Male	4	0.64	2	0	0	2	5	0	None	4
795	Ermou street	Autumn	2010-10-16	13:58:00	Male	6	0.64	2	0	1	1	5	2	Face	3
796	Ermou street	Autumn	2010-10-16	13:58:00	Female	4	0.64	2	0	0	2	5	0	None	5
797	Ermou street	Autumn	2010-10-16	13:58:00	Male	4	0.64	2	0	0	1	5	1		3
798	Ermou street	Autumn	2010-10-16	14:10:00		4	0.61	2	0	0	1	5	0	None	4
799	Ermou street	Autumn	2010-10-16	14:10:00	Female	5	0.61	2	0	0	2	5	0	None
800	Ermou street	Autumn	2010-10-16	14:20:00	Male	3	0.56	2	0	0	2	3	0	None	4
801	Ermou street	Autumn	2010-10-16	14:20:00	Male	2	0.57		0	0		5	0	None	4
802	Ermou street	Autumn	2010-10-16	14:26:00	Male	3	0.59	2	0	0	1	2	0	None	4
803	Ermou street	Autumn	2010-10-16	14:27:00	Female	3	0.59	2	0	1	1	2	2	Face	6
804	Ermou street	Autumn	2010-10-16	14:27:00	Male	5	0.63	2	0	1	2	5	0	None	4
805	Ermou street	Autumn	2010-10-16	14:27:00	Female	6	0.63	2	0	0	2	5	0	None	5
806	Ermou street	Autumn	2010-10-16	14:30:00	Male	6	0.59	2	0	1	1	5	1	Face	3
807	Ermou street	Autumn	2010-10-16	14:30:00	Male	4	0.6	2	0	0	1	5	0	None	3
808	Ermou street	Autumn	2010-10-16	14:30:00	Female	4	0.62	2	0	0	2	5	0	None	5
809	Ermou street	Autumn	2010-10-16	14:32:00	Female	5	0.63	2	0	1	1	5	0	None	6
810	Ermou street	Autumn	2010-10-16	14:33:00	Male	4	0.63	2	0	0	2	5	0	None	4
811	Ermou street	Autumn	2010-10-16	14:33:00	Female	4	0.66	2	0	0	2	5	0	None	5
812	Ermou street	Autumn	2010-10-16	14:40:00	Male	2	0.57	2	0	0	2	5	0	None	4
813	Ermou street	Autumn	2010-10-16	14:40:00	Male	2	0.59	2	0	0	2	5	1	Face	3
814	Ermou street	Autumn	2010-10-16	14:47:00	Female	6	0.53	2	0	0	2	3	0	None	3
815	Ermou street	Autumn	2010-10-16	14:49:00	Male	6	0.52	2	0	1	2	4	0	None	5
816	Ermou street	Autumn	2010-10-16	15:00:00	Male	4	0.48	3	0	0	1	5	0	None	3
817	Ermou street	Autumn	2010-10-16	15:05:00	Female	4	0.45	3	0	0	2	5	0	None	5
818	Ermou street	Autumn	2010-10-16	15:05:00	Female	4	0.46	3	0	0	2	1	0	None	5
819	Ermou street	Autumn	2010-10-16	15:05:00	Male	6	0.47	3	0	1	1	5	1	Face	3
820	Ermou street	Autumn	2010-10-16	15:05:00	Male	4	0.47	3	0	0	2	1	0	None	4
821	Syntagma square	Autumn	2010-10-17	11:03:00	Male	8	0.67	1	0	1	1	2	1	Face	3
822	Syntagma square	Autumn	2010-10-17	11:05:00	Male	7	0.65	0	0	0	2	5	0	None	5
823	Syntagma square	Autumn	2010-10-17	11:08:00	Male	3	0.59	1	0	0	1	5	0	None	4
824	Syntagma square	Autumn	2010-10-17	11:08:00	Female	8	0.65	0	0	1	2	1	0	None	3
825	Syntagma square	Autumn	2010-10-17	11:10:00	Male	4	0.68	0	0	0	2	4	1	Face	2
826	Syntagma square	Autumn	2010-10-17	11:14:00	Male	5	0.79	1	0	0	1	3	1	Face	2
827	Syntagma square	Autumn	2010-10-17	11:15:00	Female	7	0.61	1	1	1	1	2	0	None	4
828	Syntagma square	Autumn	2010-10-17	11:19:00	Male	6	0.68	1	0	0	1	2	0	None	5
829	Syntagma square	Autumn	2010-10-17	11:20:00	Male	6	0.96	0	0	0	2	1	0	None	2
830	Syntagma square	Autumn	2010-10-17	11:24:00	Male	3	0.73	1	0	0	2	1	0	None	4
831	Syntagma square	Autumn	2010-10-17	11:26:00	Female	7	1.4	0	0	1	1	1	0	None	2
832	Syntagma square	Autumn	2010-10-17	11:30:00	Male	4	0.64	1	0	0	1	5	1	Hands	3
833	Syntagma square	Autumn	2010-10-17	11:30:00	Male	6	0.68	0	0	1	1	5	1	Face	3
834	Syntagma square	Autumn	2010-10-17	11:30:00	Female	4	0.88	0	0	1	2	4	2	Hands and Face	5
835	Syntagma square	Autumn	2010-10-17	11:30:00	Female	4	0.88	0	0	1	1	5	0	None	5
836	Syntagma square	Autumn	2010-10-17	11:30:00	Male	4	0.88	0	0	1	1	4	1	Face	4
837	Syntagma square	Autumn	2010-10-17	11:31:00	Male	3	0.74	0	0	0	1	1	1	Hands	4
838	Syntagma square	Autumn	2010-10-17	11:31:00	Male	4	1.27	0	0	0	2	1	0	None
839	Syntagma square	Autumn	2010-10-17	11:35:00	Male	7	0.8	1	0	0	2	2	0	None	4
840	Syntagma square	Autumn	2010-10-17	11:46:00	Female	4	1.19	0	0	1	2	3	1	Hands and Face	3
841	Syntagma square	Autumn	2010-10-17	11:50:00	Female	4	0.8	1	0	0	2	1	0	None	3
842	Syntagma square	Autumn	2010-10-17	11:54:00	Female	7	0.67	1	0	0	2	1	1	Face	5
843	Syntagma square	Autumn	2010-10-17	11:55:00	Male	4	0.8	1	0	0	2	2	0	None	2
844	Syntagma square	Autumn	2010-10-17	11:55:00	Male	4	0.8	1	0	1	2	1	0	None	5
845	Syntagma square	Autumn	2010-10-17	11:56:00	Male	3	1.45	0	0	1	2	2	2	Face	6
846	Syntagma square	Autumn	2010-10-17	11:59:00	Female	7	1.4	1	0	1	2	1	2	Entire body	6
847	Syntagma square	Autumn	2010-10-17	11:59:00	Male	8	1.45	1	0	0	2	1	0	None	1
848	Syntagma square	Autumn	2010-10-17	12:00:00	Male	4	1.41	0	0	0	1	5	1	Hands and Face	3
849	Syntagma square	Autumn	2010-10-17	12:00:00	Female	4	1.43	0	0	0	2	5	2	Hands and Face	5
850	Syntagma square	Autumn	2010-10-17	12:01:00	Male	6	1.45	0	0	0	1	5	2	Face	3
851	Syntagma square	Autumn	2010-10-17	12:03:00	Female	4	1.41	0	0	1	1	5	1	Hands	5
852	Syntagma square	Autumn	2010-10-17	12:03:00	Male	3	1.44	0	0	1	1	5	1	Hands and Face	4
853	Syntagma square	Autumn	2010-10-17	12:04:00	Female	3	1.43	0	0	0	2	1	4	Back	4
854	Syntagma square	Autumn	2010-10-17	12:05:00	Female	6	0.84	1	0	1	2	5	2	Face	2
855	Syntagma square	Autumn	2010-10-17	12:08:00	Female	8	0.81	3	0	1	2	5	0	None	6
856	Syntagma square	Autumn	2010-10-17	12:08:00	Female	5	1.43	0	0	1	1	1	0	None	6
857	Syntagma square	Autumn	2010-10-17	12:11:00	Female	4	0.8	3	0	0	2	2	0	None	3
858	Syntagma square	Autumn	2010-10-17	12:12:00	Female	3	1.07	0	0	0	1	4	0	None	5
859	Syntagma square	Autumn	2010-10-17	12:12:00	Female	6	1.13	0	0	1	1	1	0	None	3
860	Syntagma square	Autumn	2010-10-17	12:13:00	Male	4	1.13	3	0	1	2	4	0	None	5
861	Syntagma square	Autumn	2010-10-17	12:16:00	Male	8	1.45	0	0	0	2	2	0	None	5
862	Syntagma square	Autumn	2010-10-17	12:24:00	Male	4	1.58		0	0	2	1	1	Face	5
863	Syntagma square	Autumn	2010-10-17	12:28:00	Male	4	1.57	0	0	0	1	5	1	Hands	3
864	Syntagma square	Autumn	2010-10-17	12:28:00	Male	6	1.57	0	0	1	1	5	2	Face	3
865	Syntagma square	Autumn	2010-10-17	12:28:00	Female	4	1.6	0	0	0	2	5	2	Hands and Face	5
866	Syntagma square	Autumn	2010-10-17	12:28:00	Male	4	1.6	0	0	1	1	5	1	Hands and Face	4
867	Syntagma square	Autumn	2010-10-17	12:30:00	Female	4	1.58	0	0	1	1	5	0	None	5
868	Syntagma square	Autumn	2010-10-17	12:31:00	Male	7	1.6		0	1	2	1	0	None	3
869	Syntagma square	Autumn	2010-10-17	12:33:00	Female	2	1.65	1	0	0	2	1	0	None	3
870	Syntagma square	Autumn	2010-10-17	12:35:00	Female	8	1.65	0	0	0	2	1	0	None	3
871	Syntagma square	Autumn	2010-10-17	12:35:00	Female	7	1.66	1	0	1	2	1	1	Face	2
872	Syntagma square	Autumn	2010-10-17	12:36:00	Male	8	1.65	0	0	0	2	1	1	Face	5
873	Syntagma square	Autumn	2010-10-17	12:45:00	Male	5	1.68	0	0	1	1	2	0	None	3
874	Syntagma square	Autumn	2010-10-17	12:45:00	Female	2	1.68	0	0	0	2	3	2	Entire body	4
875	Syntagma square	Autumn	2010-10-17	12:45:00		3	1.68	0	0	1	2	4	0	None	2
876	Syntagma square	Autumn	2010-10-17	12:46:00	Male	7	1.68		0	1	1	1	0	None	5
877	Syntagma square	Autumn	2010-10-17	12:55:00	Female	3	1.66	1	0	0	1	2	0	None	2
878	Syntagma square	Autumn	2010-10-17	12:57:00	Female	1	1.74	0	0	0	2	5	1	Hands	3
879	Syntagma square	Autumn	2010-10-17	12:58:00	Male	6	1.75	1	0	0	2	2	0	None	3
880	Syntagma square	Autumn	2010-10-17	12:58:00	Female	1	1.75	0	0	0	1	1	0	None	5
881	Syntagma square	Autumn	2010-10-17	13:00:00	Female	6	1.74	0	0	1	1	5	0	None	3
882	Syntagma square	Autumn	2010-10-17	13:00:00	Male	4	1.75	0	0	0	1	5	1	Hands and Face	3
883	Syntagma square	Autumn	2010-10-17	13:00:00	Female	4	1.76	0	0	1	1	5	1	Hands	5
884	Syntagma square	Autumn	2010-10-17	13:01:00	Male	6	1.75	0	0	1	1	5	3	Entire body	3
885	Syntagma square	Autumn	2010-10-17	13:02:00	Female	4	1.75	0	0	0	2	5	2	Hands and Face	5
886	Syntagma square	Autumn	2010-10-17	13:03:00	Male	4	1.76	0	0	1	1	5	1	Face	4
887	Syntagma square	Autumn	2010-10-17	13:05:00	Female	3	1.76	0	0	1	2	1	0	None	4
888	Syntagma square	Autumn	2010-10-17	13:05:00	Female	4	1.76	1	0	1	2	3	2	Hands	2
889	Syntagma square	Autumn	2010-10-17	13:05:00	Female	5	1.77	1	0	0	1	2	0	None	4
890	Syntagma square	Autumn	2010-10-17	13:07:00	Female	3	1.76	0	0	1	2	2	1	Face	3
891	Syntagma square	Autumn	2010-10-17	13:09:00	Male	3	1.74	0	0	1	1	1	1	Entire body	6
892	Syntagma square	Autumn	2010-10-17	13:10:00	Male	3	1.75	0	0	1	2	1	0	None	3
893	Syntagma square	Autumn	2010-10-17	13:12:00	Male	3	1.75	0	0	0	2	1	1	Face	5
894	Syntagma square	Autumn	2010-10-17	13:19:00	Male	6	1.72	1	0	0	2	5	3	Face	5
895	Syntagma square	Autumn	2010-10-17	13:21:00	Male	6	1.72	1	0	1	2	5	0	None	5
896	Syntagma square	Autumn	2010-10-17	13:26:00	Female	8	0.7	1	0	1	2	5	0	None	3
897	Syntagma square	Autumn	2010-10-17	13:27:00	Male	3	0.8	1	0	0	2	2	1		6
898	Syntagma square	Autumn	2010-10-17	13:30:00	Female	3	1.71	0	0	0	1	1	0	None	3
899	Syntagma square	Autumn	2010-10-17	13:32:00	Male	6	1.71	0	0	1	2	1	0	None	2
900	Syntagma square	Autumn	2010-10-17	13:34:00	Female	3	1.68	0	0	1	2	1	0	None	3
901	Syntagma square	Autumn	2010-10-17	13:34:00	Female	3	1.72	0	0	1	2	1	2	Entire body	1
902	Syntagma square	Autumn	2010-10-17	13:35:00	Male	6	1.68	0	0	1	1	4	3	Face	3
903	Syntagma square	Autumn	2010-10-17	13:35:00	Female	4	1.69	0	0	1	1	5	1	Hands	5
904	Syntagma square	Autumn	2010-10-17	13:36:00	Female	4	1.69	0	0	0	2	5	2	Hands and Face	5
905	Syntagma square	Autumn	2010-10-17	13:39:00	Male	5	1.67	0	0	1	2	2	0	None	5
906	Syntagma square	Autumn	2010-10-17	13:40:00	Male	4	1.69	0	0	1	1	5	2	Hands	4
907	Syntagma square	Autumn	2010-10-17	13:44:00	Female	4	1.67	0	0	0	2	5	2	Hands and Face	5
908	Syntagma square	Autumn	2010-10-17	13:45:00	Male	4	1.68	0	0	0	1	5	1	Hands and Face	3
909	Syntagma square	Autumn	2010-10-17	13:47:00	Male	6	1.65	0	0	0	2	1	2	Face	3
910	Syntagma square	Autumn	2010-10-17	13:47:00	Female	6	1.68	0	0	0	2	1	2	Entire body	4
911	Syntagma square	Autumn	2010-10-17	13:58:00	Male	3	1.64	0	0	1	1	1	1	Face	3
912	Syntagma square	Autumn	2010-10-17	13:58:00	Female	3	1.65	0	0	1	1	1	1	Entire body	5
913	Syntagma square	Autumn	2010-10-17	13:59:00	Female	4	1.62	0	0	0	2	5	2	Hands and Face	5
914	Syntagma square	Autumn	2010-10-17	14:00:00	Male	3	1.6	1	0	0	1	4	0	None	3
915	Syntagma square	Autumn	2010-10-17	14:00:00	Female	4	1.62	0	0	1	1	5	0	None	5
916	Syntagma square	Autumn	2010-10-17	14:00:00	Male	6	1.62	0	0	1	1	5	3	Face	3
917	Syntagma square	Autumn	2010-10-17	14:00:00	Male	4	1.65	0	0	0	1	5	0	None	3
918	Syntagma square	Autumn	2010-10-17	14:00:00	Male	4	1.65	0	0	1	1	5	2	Hands and Face	4
919	Syntagma square	Autumn	2010-10-17	14:01:00	Female	3	1.57	1	0	1	2	1	1	Hands and Face	1
920	Syntagma square	Autumn	2010-10-17	14:03:00	Male	3	1.55	0	0	0	2	2	1	Hands	5
921	Syntagma square	Autumn	2010-10-17	14:15:00	Male	5	1.3	0	0	1	2	2	2	Hands	3
922	Syntagma square	Autumn	2010-10-17	14:17:00	Male	3	1.66	1	0	1	1	2	0	None	3
923	Syntagma square	Autumn	2010-10-17	14:27:00	Male	4	1.3	0	0	0	2	1	0	None	2
924	Syntagma square	Autumn	2010-10-17	14:30:00	Female	5	1.26	0	0	0	1	1	2	Entire body	6
925	Syntagma square	Autumn	2010-10-17	14:30:00	Female	3	1.69	1	0	1	1	1	0	None	3
926	Syntagma square	Autumn	2010-10-17	14:36:00	Male	6	1.36	0	0	0	1	2	1	Entire body	3
927	Syntagma square	Autumn	2010-10-17	14:45:00	Female	3	1.02	0	0	0	2	5	1	Face	5
928	Syntagma square	Autumn	2010-10-17	14:45:00	Male	4	1.06	0	0	0	1	1	0	None	5
929	Syntagma square	Autumn	2010-10-17	14:48:00	Female	2	1.01	0	0	0	2		0	None	2
930	Syntagma square	Autumn	2010-10-17	14:48:00	Male	3	1.05	0	0	0	1	5	2	Face	5
931	Syntagma square	Autumn	2010-10-17	14:51:00	Female	2	1.03	0	0	1	2	2	1	Hands and Face	3
932	Syntagma square	Autumn	2010-10-17	14:51:00	Female	3	1.04	0	0	1	2	2	0	None	2
933	Syntagma square	Autumn	2010-10-17	14:54:00	Male	4	0.98	0	0	0	2	3	0	None	6
934	Syntagma square	Autumn	2010-10-17	14:55:00	Female	4	0.96	1	0	1	2	2	0	None	2
935	Syntagma square	Autumn	2010-10-17	14:56:00	Female	5	0.96	0	0	0	1	2	0	None	4
936	Syntagma square	Autumn	2010-10-17	14:56:00	Female	4	0.97	0	0	1	2	5	0	None	4
937	Syntagma square	Autumn	2010-10-17	15:04:00	Female	4	1.03	0	0	1	2	3	2	Face	5
938	Syntagma square	Autumn	2010-10-17	15:09:00	Male	6	0.25	1	0	0	1	3	2	Face	3
939	Syntagma square	Autumn	2010-10-20	16:15:00	Male	7	0.3	1	0	0	1	1	0	None	5
940	Syntagma square	Autumn	2010-10-20	16:19:00	Male	6	0.27	1	0	1	2	2	0	None	6
941	Syntagma square	Autumn	2010-10-20	16:20:00	Female	4	0.26	1	0	0	2	1	2	Face	4
942	Syntagma square	Autumn	2010-10-20	16:25:00	Male	6	0.23	1	0	0	2	2	1	Face	4
943	Syntagma square	Autumn	2010-10-20	16:25:00	Male	4	0.23	0	0	0	2	2	0	None	5
944	Syntagma square	Autumn	2010-10-20	16:30:00	Male	6	0.23	1	0	1	1	4	2	Face	3
945	Syntagma square	Autumn	2010-10-20	16:30:00	Male	4	0.23	1	0	0	1	4	0	None	4
946	Syntagma square	Autumn	2010-10-20	16:30:00	Female	4	0.23	1	0	0	1	3	0	None	5
947	Syntagma square	Autumn	2010-10-20	16:31:00	Female	8	0.23	1	0	0	2	3	0	None	2
948	Syntagma square	Autumn	2010-10-20	16:35:00	Female	4	0.22	1	0	0	2	4	1	Hands	5
949	Syntagma square	Autumn	2010-10-20	16:35:00	Male	3	0.22	1	0	0	1	1	0	None	1
950	Syntagma square	Autumn	2010-10-20	16:37:00	Female	3	0.21	1	0	0	2	1	0	None	4
951	Syntagma square	Autumn	2010-10-20	16:37:00	Male	3	0.21	1	0	0	2	3	0	None	6
952	Syntagma square	Autumn	2010-10-20	16:41:00	Male	4	0.18	1	0	0	1	2	0	None	2
953	Syntagma square	Autumn	2010-10-20	16:43:00	Female	3	0.2	0	0	0	2	1	1	None	6
954	Syntagma square	Autumn	2010-10-20	16:45:00	Female	4	0.29	0	0	0	2	2	0	None	1
955	Syntagma square	Autumn	2010-10-20	16:50:00	Female	4	0.15	1	0	1	1	2	0	None	6
956	Syntagma square	Autumn	2010-10-20	16:52:00	Female	4	0.16	1	0	0	2	1	0	None	5
957	Syntagma square	Autumn	2010-10-20	16:53:00	Male	8	0.14		0	0	2	2	0	None	6
958	Syntagma square	Autumn	2010-10-20	16:53:00	Male	5	0.15	1	0	0	1	2	2	Face	3
959	Syntagma square	Autumn	2010-10-20	16:53:00	Female	4	0.15	1	0	1	2	5	0	None	6
960	Syntagma square	Autumn	2010-10-20	16:58:00	Female	4	0.13	1	0	0	2	1	0	None	3
961	Syntagma square	Autumn	2010-10-20	17:00:00	Female	4	0.12	1	0	1	1	5	0	None	5
962	Syntagma square	Autumn	2010-10-20	17:00:00	Male	5	0.13	1	0	0	2	1	0	None	4
963	Syntagma square	Autumn	2010-10-20	17:00:00	Female	4	0.13	1	0	1	2	5	0	None	3
964	Syntagma square	Autumn	2010-10-20	17:00:00	Male	6	0.15	1	0	0	1	1	2	Face	5
965	Syntagma square	Autumn	2010-10-20	17:02:00	Male	6	0.12	1	0	1	1	5	2	Face	3
966	Syntagma square	Autumn	2010-10-20	17:03:00	Female	4	0.12	1	0	0	2	5	0	None	5
967	Syntagma square	Autumn	2010-10-20	17:03:00	Male	4	0.12	1	0	0	2	1	0	None	4
968	Syntagma square	Autumn	2010-10-20	17:05:00	Male	4	0.11	1	0	0	1	5	0	None	4
969	Syntagma square	Autumn	2010-10-20	17:06:00	Female	3	0.11	1	0	0	2	2	1	Face	6
970	Syntagma square	Autumn	2010-10-20	17:06:00	Male	4	0.11	1	0	0	2	2	0	None	2
971	Syntagma square	Autumn	2010-10-20	17:09:00	Female	3	0.11	1	0	0	1	1	0	None	3
972	Syntagma square	Autumn	2010-10-20	17:10:00	Female	6	0.1		0	0	1	1	0	None	6
973	Syntagma square	Autumn	2010-10-20	17:10:00	Female	6	0.11	1	0	0	2	1	3	Face	2
974	Syntagma square	Autumn	2010-10-20	17:25:00	Female	6	0.06	1	0	0	2	2	0	None	2
975	Syntagma square	Autumn	2010-10-20	17:25:00	Female	7	0.06	1	0	0	2	1	0	None	6
976	Syntagma square	Autumn	2010-10-20	17:26:00	Female	6	0.05	1	0	0	1	2	0	None	4
977	Syntagma square	Autumn	2010-10-20	17:30:00	Female	4	0.04	1	0	0	1	5	0	None	5
978	Syntagma square	Autumn	2010-10-20	17:30:00	Male	6	0.06	1	0	1	1	5	1	Face	3
979	Syntagma square	Autumn	2010-10-20	17:30:00	Male	4	0.06	1	0	0	1	5	0	None	4
980	Syntagma square	Autumn	2010-10-20	17:33:00	Female	4	0.04	2	0	0	2	5	0	None	5
981	Syntagma square	Autumn	2010-10-20	17:35:00	Female	3	0.05	1	0	1	2	1	2	Face	5
982	Syntagma square	Autumn	2010-10-20	17:39:00	Male	6	0.04	1	0	0	1	1	0	None	4
983	Syntagma square	Autumn	2010-10-20	17:40:00	Male	3	0.03	1	0	0	1	2	0	None	6
984	Syntagma square	Autumn	2010-10-20	17:40:00	Female	3	0.04	1	0	1	2	1	2	Face	3
985	Syntagma square	Autumn	2010-10-20	17:42:00	Female	4	0.03	2	0	0	2	1	0	None	5
986	Syntagma square	Autumn	2010-10-20	17:45:00	Female	3	0.04	1	0	0	2	1	1	Face	3
987	Syntagma square	Autumn	2010-10-20	17:50:00	Male	8	0.01		0	0	2	5	0	None	3
988	Syntagma square	Autumn	2010-10-20	17:51:00	Female	3	0.02	2	0	0	1	1	0	None	3
989	Syntagma square	Autumn	2010-10-20	17:55:00	Male	3	0.03	1	0	0	1	2	0	None	6
990	Syntagma square	Autumn	2010-10-20	17:55:00	Male	3	0.03	2	0	0	1	1	0	None	4
991	Syntagma square	Autumn	2010-10-20	17:57:00	Male	6	0.03	1	0	0	2	3	3	Face	2
992	Syntagma square	Autumn	2010-10-20	18:00:00	Male	6	0.01	1	0	0	1	5	2	Face	3
993	Syntagma square	Autumn	2010-10-20	18:00:00	Male	4	0.01	2	0	0	1	5	0	None	4
994	Syntagma square	Autumn	2010-10-20	18:00:00	Female	4	0.02	2	0	0	2	5	0	None	5
995	Syntagma square	Autumn	2010-10-20	18:00:00	Female	4	0.02	2	0	0	1	5	0	None	5
996	Syntagma square	Autumn	2010-10-20	18:05:00	Female	3	0.01	2	0	0	2	1	0	None	6
997	Syntagma square	Autumn	2010-10-20	18:05:00	Female	6	0.01	2	0	0	2	2	0	None	5
998	Syntagma square	Autumn	2010-10-20	18:25:00	Female	3	0.01	1	0	0	1	1	2	Face	2
999	Syntagma square	Autumn	2010-10-20	18:25:00	Female	3	0.01	2	0	0	2	2	0	None	6
1000	Syntagma square	Autumn	2010-10-20	18:30:00	Male	4	0.01	2	0	0	1	5	0	None	4
1001	Ermou street	Autumn	2010-10-23	16:23:00	Male	3	0.13	3	0	0	2	5	0	None	2
1002	Ermou street	Autumn	2010-10-23	16:24:00	Male	4	0.13	2	0	0	2	5	0	None	4
1003	Ermou street	Autumn	2010-10-23	16:24:00	Male	4	0.13	2	0	0	2	2	0	None	3
1004	Ermou street	Autumn	2010-10-23	16:24:00	Male	4	0.13	3	0	0	1	1	0	None	4
1005	Ermou street	Autumn	2010-10-23	16:33:00	Male	7	0.13	2	0	0	2	5	0	None	3
1006	Ermou street	Autumn	2010-10-23	16:37:00	Female	6	0.1		0	0	2	1	0	None	4
1007	Ermou street	Autumn	2010-10-23	16:38:00	Female	6	0.1		0	0	1	1	4	Entire body	2
1008	Ermou street	Autumn	2010-10-23	16:38:00	Female	2	0.1	2	0	0	1	5	0	None	2
1009	Ermou street	Autumn	2010-10-23	16:40:00	Male	5	0.1	3	0	0	2	5	0	None	4
1010	Ermou street	Autumn	2010-10-23	16:41:00	Male	5	0.1		0	0	2	5	0	None
1011	Ermou street	Autumn	2010-10-23	16:47:00	Male	4	0.08	3	0	0	2	5	0	None	2
1012	Ermou street	Autumn	2010-10-23	16:48:00	Female	3	0.13	2	0	0	1	2	0	None	5
1013	Ermou street	Autumn	2010-10-23	16:49:00	Female	4	0.08	3	0	0	2	5	0	None	4
1014	Ermou street	Autumn	2010-10-23	16:51:00	Male	7	0.08	2	0	0	2	5	0	None	2
1015	Ermou street	Autumn	2010-10-23	16:54:00	Female	4	0.07		0	0	2	1	0	None	3
1016	Ermou street	Autumn	2010-10-23	16:55:00	Female	2	0.07	3	0	1	2	2	0	None	5
1017	Ermou street	Autumn	2010-10-23	16:55:00	Male	3	0.08	3	0	0	2	3	0	None	3
1018	Ermou street	Autumn	2010-10-23	16:55:00	Male	4	0.1	1	0	0	2	5	1	Face	5
1019	Ermou street	Autumn	2010-10-23	16:58:00	Female	3	0.06		0	0	2	2	0	None	4
1020	Ermou street	Autumn	2010-10-23	16:58:00	Female	3	0.08	1	0	0	2	3	0	None	6
1021	Ermou street	Autumn	2010-10-23	17:00:00	Male	5	0.08	2	0	0	2	1	0	None	6
1022	Ermou street	Autumn	2010-10-23	17:04:00	Male	5	0.05	3	0	0	2	5	0	None	2
1023	Ermou street	Autumn	2010-10-23	17:05:00	Male	3	0.05		0	0	2	2	0	None	6
1024	Ermou street	Autumn	2010-10-23	17:10:00	Male	4	0.04	2	0	0	1	5	0	None	3
1025	Ermou street	Autumn	2010-10-23	17:10:00	Female	4	0.04	3	0	0	2	5	0	None	5
1026	Ermou street	Autumn	2010-10-23	17:10:00	Female	4	0.06	2	0	0	2	5	0	None	5
1027	Ermou street	Autumn	2010-10-23	17:10:00	Male	3	0.06	3	0	0	2	5	0	None	4
1028	Ermou street	Autumn	2010-10-23	17:10:00	Male	6	0.08	2	0	0	2	5	2	None	3
1029	Ermou street	Autumn	2010-10-23	17:10:00	Male	4	0.08	2	0	0	2	1	0	None	3
1030	Ermou street	Autumn	2010-10-23	17:18:00	Male	5	0.03	3	0	0	1	5	0	None	3
1031	Ermou street	Autumn	2010-10-23	17:18:00	Female	5	0.03	3	0	0	1	4	0	None	5
1032	Ermou street	Autumn	2010-10-23	17:20:00	Male	5	0.03	2	0	0	1	5	0	None	4
1033	Ermou street	Autumn	2010-10-23	17:20:00	Male	3	0.03	3	0	0	1	2	0	None	2
1034	Ermou street	Autumn	2010-10-23	17:20:00	Male	3	0.04	3	0	0	2	4	0	None	5
1035	Ermou street	Autumn	2010-10-23	17:23:00	Male	3	0.04	2	0	0	2	2	2	Face	5
1036	Ermou street	Autumn	2010-10-23	17:25:00	Male	6	0.04	3	0	0	1	5	0	None	2
1037	Ermou street	Autumn	2010-10-23	17:27:00	Female	3	0.04	3	0	0	2	5	0	None	2
1038	Ermou street	Autumn	2010-10-23	17:27:00	Female	5	0.04		0	0	2	5	0	None	5
1039	Ermou street	Autumn	2010-10-23	17:27:00	Female	4	0.08	2	0	0	2	1	1	Face	3
1040	Ermou street	Autumn	2010-10-23	17:28:00	Male	1	0.04		0	0	2	5	0	None	6
1041	Ermou street	Autumn	2010-10-23	17:30:00	Female	4	0.05	2	0	0	2	3	0	None	5
1042	Ermou street	Autumn	2010-10-23	17:37:00	Female	4	0.04	3	0	0	2	5	0	None	5
1043	Ermou street	Autumn	2010-10-23	17:37:00	Female	4	0.04	2	0	0	2	5	0	None	5
1044	Ermou street	Autumn	2010-10-23	17:37:00	Male	4	0.04	3	0	0	2	5	0	None	4
1045	Ermou street	Autumn	2010-10-23	17:40:00	Female	3	0.03	3	0	0	1	3	0	None	2
1046	Ermou street	Autumn	2010-10-23	17:40:00	Female	3	0.03	2	0	0	1	5	0	None	5
1047	Ermou street	Autumn	2010-10-23	17:40:00	Female	3	0.03	3	0	0	2	5	0	None	5
1048	Ermou street	Autumn	2010-10-23	17:40:00	Male	6	0.04	3	0	0	2	5	2	Face	3
1049	Ermou street	Autumn	2010-10-23	17:40:00	Male	4	0.09	2	0	0	1	4	0	None	3
1050	Ermou street	Autumn	2010-10-23	17:40:00	Female	3	0.09	2	0	0	1	3	0	None	1
1051	Ermou street	Autumn	2010-10-23	17:41:00	Female	2	0.04	2	0	0	2	5	0	None	5
1052	Ermou street	Autumn	2010-10-23	17:49:00	Male	7	0.02	2	0	0	2	1	0	None	5
1053	Ermou street	Autumn	2010-10-23	17:50:00	Male	7	0.02	3	0	0	2	1	0	None	4
1054	Ermou street	Autumn	2010-10-23	17:50:00	Male	7	0.04	2	0	0	1	2	0	None	6
1055	Ermou street	Autumn	2010-10-23	17:59:00	Female	3	0.02	2	0	0	2	5	0	None	2
1056	Ermou street	Autumn	2010-10-23	17:59:00	Male	2	0.02	3	0	0	2	4	0	None	5
1057	Ermou street	Autumn	2010-10-23	18:00:00	Male	2	0.02	2	0	0	2	3	0	None	4
1058	Ermou street	Autumn	2010-10-23	18:00:00	Male	3	0.02	2	0	0	2	5	0	None	3
1059	Ermou street	Autumn	2010-10-23	18:00:00	Male	6	0.03	2	0	0	2	5	1	Face	5
1060	Ermou street	Autumn	2010-10-23	18:03:00	Female	7	0.01	2	0	0	2	5	0	None	3
1061	Ermou street	Autumn	2010-10-23	18:04:00	Female	3	0.01	3	0	0	2	3	0	None	3
1062	Ermou street	Autumn	2010-10-23	18:05:00	Female	4	0.01	2	0	0	1	5	0	None	4
1063	Ermou street	Autumn	2010-10-23	18:05:00	Male	4	0.01	2	0	0	2	5	0	None	6
1064	Ermou street	Autumn	2010-10-23	18:10:00	Male	3	0.01	3	0	0	2	5	0	None	4
1065	Ermou street	Autumn	2010-10-23	18:11:00	Female	6	0.01	2	0	0	2	2	0	None	4
1066	Ermou street	Autumn	2010-10-23	18:12:00	Male	7	0.01	2	0	0	2	2	0	None	3
1067	Ermou street	Autumn	2010-10-23	18:13:00	Male	1	0.01	3	0	0	2	4	0	None	3
1068	Ermou street	Autumn	2010-10-23	18:15:00	Male	2	0.01	2	0	0	2	5	0	None	6
1069	Ermou street	Autumn	2010-10-23	18:15:00	Female	4	0.01	2	0	0	2	5	0	None	6
1070	Ermou street	Autumn	2010-10-23	18:32:00	Male	5	0.01	2	0	0	2	1	1	Face	4
1071	Flisvos coast	Autumn	2010-10-24	13:54:00	Female	4	0.86	2	0	0	2	5	0	None	5
1072	Flisvos coast	Autumn	2010-10-24	13:56:00	Male	6	0.84	2	0	1	2	4	1	None	3
1073	Flisvos coast	Autumn	2010-10-24	13:57:00	Female	5	0.82	0	0	1	2	4	2	Face	2
1074	Flisvos coast	Autumn	2010-10-24	14:05:00	Male	6	0.83	2	0	0	2	2	1	Face	3
1075	Flisvos coast	Autumn	2010-10-24	14:12:00	Male	5	0.79	0	0	1	1	3	1	Face	3
1076	Flisvos coast	Autumn	2010-10-24	14:14:00	Female	5	0.79	2	0	0	2	4	1	Face	2
1077	Flisvos coast	Autumn	2010-10-24	14:15:00	Female	4	0.79	0	0	0	1	5	0	None	5
1078	Flisvos coast	Autumn	2010-10-24	14:28:00	Female	7	0.75	0	0	0	1	4	1	Face
1079	Flisvos coast	Autumn	2010-10-24	14:29:00	Female	5	1.13	0	0	1	2	5	0	None	4
1080	Flisvos coast	Autumn	2010-10-24	14:30:00	Male	5	0.73	0	0	1	2	5	1	Face	6
1081	Flisvos coast	Autumn	2010-10-24	14:32:00	Male	4	1.16	0	0	1	2	4	0	None	5
1082	Flisvos coast	Autumn	2010-10-24	14:34:00	Male	4	1.16	0	0	1	2	4	0	None	5
1083	Flisvos coast	Autumn	2010-10-24	14:40:00	Male	4	0.73	1	0	1	1	5	0	None	3
1084	Flisvos coast	Autumn	2010-10-24	14:43:00	Male	4	0.99	0	0	1	2	1	1	Entire body	5
1085	Flisvos coast	Autumn	2010-10-24	14:44:00	Male		0.99	0	0	1	2	1	1	Entire body	5
1086	Flisvos coast	Autumn	2010-10-24	14:46:00	Male	5	0.78	2	0	1	2	5	2	Face	5
1087	Flisvos coast	Autumn	2010-10-24	14:48:00	Male	5	0.98	0	0	0	1	1	0	None	5
1088	Flisvos coast	Autumn	2010-10-24	14:53:00	Male	4	1.04	0	0	0	2	2	1	Face	1
1089	Flisvos coast	Autumn	2010-10-24	14:55:00	Male	4	1.04	0	0	1	2	3	0	None	4
1090	Flisvos coast	Autumn	2010-10-24	14:57:00	Male	6	0.61	0	0	1	1	5	2	Face	3
1091	Flisvos coast	Autumn	2010-10-24	14:57:00	Female	4	0.84	2	0	0	2	5	0	None	5
1092	Flisvos coast	Autumn	2010-10-24	14:57:00	Male	6	0.84	2	0	1	1	5	2	Legs	3
1093	Flisvos coast	Autumn	2010-10-24	15:00:00	Female	3	0.94	0	0	0	2	5	0	None	4
1094	Flisvos coast	Autumn	2010-10-24	15:02:00	Male	3	0.67	0	0	0	2	5	2	Face	5
1095	Flisvos coast	Autumn	2010-10-24	15:14:00	Female	4	0.57	2	0	0	2	5	0	None	5
1096	Flisvos coast	Autumn	2010-10-24	15:18:00	Female	5	0.87	0	0	0	1	5	0	None	5
1097	Flisvos coast	Autumn	2010-10-24	15:18:00	Female	5	0.87	0	0	0	1	5	0	None	5
1098	Flisvos coast	Autumn	2010-10-24	15:23:00	Female	4	0.83	0	0	0	2	5	1	Face	5
1099	Flisvos coast	Autumn	2010-10-24	15:25:00	Male	4	0.83	0	0	0	2	5	0	None	5
1100	Flisvos coast	Autumn	2010-10-24	15:31:00	Male	4	0.78	0	0	0	1	3	0	None	5
1101	Flisvos coast	Autumn	2010-10-24	15:35:00	Male	5	0.74	0	0	0	2	5	0	None	2
1102	Flisvos coast	Autumn	2010-10-24	15:47:00	Male	1	0.69	0	0	0	2	5	0	None	3
1103	Flisvos coast	Autumn	2010-10-24	15:48:00	Female	5	0.69	0	0	1	2	5	0	None	5
1104	Flisvos coast	Autumn	2010-10-24	15:57:00	Female	4	0.61	0	0	1	2	5	1	Face	5
